# Supplementary material for: Evidence of bidirectional relationship between type 2 diabetes and depression; a Mendelian randomization study
Source: Mol Psychiatry. 2025 Jul 1;30(11):5013–23. doi: 10.1038/s41380-025-03083-0 (PMC12532585; doi:10.1038/s41380-025-03083-0)
Supplement: Supplementary file 2 — Suplementary tables (1-13) [file 41380_2025_3083_MOESM2_ESM.xlsx]

## Sheet: ST1
Supplementary table 1: Summary of genetic variants used as instruments for type 2 diabetes
Locus	Chromosome	Index SNV	Position (bp, b37)	Risk allele	Other allele	MR-MEGA association P-value	Fixed-effects OR	LCI	UCI	BETA	SE	F-stat	Cluster	SNP in MDD GWAS	SNP at GWS in MDD GWAS	SNP in UKB	Are they in EAS MDD GWAS(Giannakopoulou et al., 2021)	Are they in GWS in EAS MDD GWAS?	Other GWAS hits (GWAS catalogue)
SKI	1	rs12138597	2189477	T	C	8.3e-10	1.02	1.014	1.026	0.0198026	0.00301006	43.2808	Body fat	Yes	No	No	Yes	No	No
PHF13	1	rs12402498	6673780	G	C	2.1e-18	1.03	1.024	1.037	0.0295588	0.00298075	98.3383	Obesity	Yes	No	Yes	Yes	No	No
MTOR	1	rs6697896	11301196	G	C	2e-13	1.027	1.02	1.033	0.0266419	0.00348944	58.2935	Metabolic syndrome	Yes	No	Yes	Yes	No	No
PLEKHM2	1	rs12746673	16050470	C	A	4.8e-17	1.034	1.026	1.042	0.0334348	0.00396277	71.1867	Residual glycaemic	Yes	No	Yes	Yes	No	No
		rs10927878	16319957	C	T	4.2e-08	1.02	1.013	1.027	0.0198026	0.00351347	31.7668	Body fat	Yes	No	Yes	Yes	No	No
VWA5B1, LINC01141	1	rs10916784	20729451	G	C	2.4e-22	1.031	1.025	1.037	0.0305292	0.00297785	105.105	Beta cell -PI	Yes	No	Yes	Yes	No	No
RP11-293P20.2	1	rs12119086	24371508	G	A	1.9e-08	1.035	1.023	1.048	0.0344014	0.00594997	33.429	Residual glycaemic	Yes	No	Yes	Yes	No	No
C1orf172, TRIM63	1	rs61776586	26438933	T	C	1.8e-11	1.032	1.023	1.041	0.0314987	0.00446897	49.6786	Body fat	Yes	No	Yes	Yes	No	No
YTHDF2	1	rs2873789	28991547	C	G	2.1e-08	1.017	1.011	1.023	0.0168571	0.00301897	31.1781	Residual glycaemic	Yes	No	Yes	Yes	No	No
S100PBP	1	rs139751114	33303114	C	T	8.9e-13	1.019	1.011	1.028	0.0188218	0.00402133	21.9069	Obesity	Yes	No	Yes	Yes	No	No
EVA1B	1	rs11576244	36758061	T	C	4.6e-11	1.024	1.017	1.031	0.0237165	0.0034997	45.9241	Metabolic syndrome	Yes	No	Yes	Yes	No	No
MACF1	1	rs188918325	39803572	A	G	1.2e-08	1.119	1.077	1.163	0.112435	0.0195184	NA	Residual glycaemic	No, no suitable proxy	NA	Yes	No, no suitable proxies	NA	No
		rs3768321	40035928	T	G	4.9e-62	1.07	1.061	1.078	0.0676586	0.00430959	246.476	Obesity	Yes	No	Yes	Yes	No	Yes, HDL cholesterol, mean corpuscular Hb, red blood cell distribution width
		rs35042446	40703244	A	G	4.1e-08	1.066	1.045	1.088	0.0639133	0.0101513	39.641	Obesity	Yes	No	Yes	No, no suitable proxies	NA	Yes, BMI
MAST2	1	rs4626927	46248645	T	C	1.1e-18	1.027	1.021	1.033	0.0266419	0.00298949	79.4216	Residual glycaemic	Yes	No	Yes	Yes	No	No
TAL1	1	rs2008713	47702368	T	C	8.2e-09	1.019	1.012	1.026	0.0188218	0.00351693	28.6413	Obesity	Yes	No	Yes	Yes	No	No
FAF1	1	rs12063943	51223263	T	C	2.6e-39	1.071	1.06	1.082	0.0685928	0.00526729	169.583	Metabolic syndrome	Yes	No	Yes	Yes	No	No
DAB1	1	rs12140915	58255182	G	C	3.1e-10	1.03	1.021	1.039	0.0295588	0.00447769	43.5779	Residual glycaemic	Yes	No	Yes	Yes	No	No
PATJ, INADL	1	rs12140153	62579891	G	T	1.1e-13	1.049	1.036	1.062	0.0478373	0.00636234	56.5328	Obesity	Yes	No	Yes	No, no suitable proxies	NA	Yes, BMI, chronotype, sleep disruption
PGM1	1	rs2269247	64107284	C	T	1e-23	1.037	1.029	1.044	0.0363319	0.00395126	84.5484	Beta cell -PI	Yes	No	Yes	Yes	No	No
LEPR	1	rs10789175	65662981	G	A	2.1e-10	1.022	1.016	1.028	0.0217615	0.00300415	52.4726	Residual glycaemic	Yes	No	Yes	Yes	No	No
		rs1571151	65988706	G	A	2.1e-12	1.036	1.027	1.046	0.0353671	0.00445164	63.119	Obesity	Yes	No	Yes	Yes	No	No
NEGR1	1	rs2815749	72814783	G	A	1.3e-15	1.035	1.026	1.043	0.0344014	0.00445596	59.6033	Obesity	Yes	Yes	Yes	Yes	No	Yes, GORD
LPHN2	1	rs4970658	82465778	A	G	8.6e-09	1.023	1.016	1.03	0.0227395	0.00350313	42.1355	Obesity	Yes	No	Yes	Yes	No	Yes, BMI
RP11-475O6.1	1	rs6692233	84327214	A	G	4.7e-10	1.021	1.015	1.027	0.0207825	0.00300711	47.7639	Obesity	Yes	No	Yes	Yes	No	No
EVI5	1	rs6604014	93215718	T	C	1.2e-10	1.018	1.012	1.025	0.0178399	0.00301599	34.9885	Body fat	Yes	No	Yes	Yes	No	No
RP11-147C23.1	1	rs11165431	95963173	G	A	1.9e-08	1.019	1.013	1.025	0.0188218	0.00301302	39.0225	Residual glycaemic	Yes	No	Yes	Yes	No	No
		rs321234	96479066	A	T	2.8e-10	1.022	1.015	1.028	0.0217615	0.00350657	38.5134	Residual glycaemic	Yes	No	Yes	Yes	No	No
		rs12757257	96898302	A	G	3.7e-08	1.021	1.014	1.027	0.0207825	0.00351002	35.0573	Obesity	Yes	No	Yes	Yes	No	No
AL160056.1	1	rs1410467	98886596	C	T	1.5e-11	1.022	1.015	1.03	0.0217615	0.00350657	38.5134	Beta cell -PI	Yes	No	Yes	Yes	No	No
RP5-936J12.1	1	rs6577334	103214274	A	G	3.7e-09	1.015	1.009	1.02	0.0148886	0.00302493	24.2257	Body fat	Yes	No	Yes	Yes	No	No
NTNG1	1	rs12066815	107883043	G	A	1.3e-08	1.02	1.013	1.027	0.0198026	0.00351347	31.7668	Obesity	Yes	No	Yes	Yes	No	Yes, height
CSF1	1	rs333947	110470764	A	G	8.2e-13	1.029	1.021	1.037	0.0285875	0.0039821	51.5379	Body fat	Yes	No	Yes	Yes	No	Yes, HDL cholesterol, creatinine kinase, lymphocyte count
FAM212B-AS1, ST7L	1	rs12033257	112318484	A	G	1e-11	1.022	1.016	1.028	0.0217615	0.00300415	52.4726	Obesity	Yes	No	Yes	Yes	No	Yes, BMI
PTGFRN, FAM46C	1	rs1127215	117532790	C	T	1.6e-38	1.039	1.033	1.045	0.0382587	0.00295486	167.644	Residual glycaemic	Yes	No	Yes	Yes	No	No
		rs1146297	117910682	A	G	8.2e-10	1.019	1.013	1.026	0.0188218	0.00301302	39.0225	Obesity	Yes	No	Yes	Yes	No	No
		rs320369	118143517	A	G	6.4e-22	1.034	1.028	1.041	0.0334348	0.00296919	126.801	Beta cell -PI	Yes	No	Yes	Yes	No	Yes, triglyceride levels but only 1e-8
NOTCH2	1	rs2493389	120474178	T	C	2.2e-36	1.06	1.051	1.07	0.0582689	0.00435042	179.396	Body fat	Yes	No	Yes	Yes	No	No
CHD1L	1	rs59689207	146722484	A	G	3.4e-15	1.037	1.028	1.046	0.0363319	0.00444733	66.7388	Beta cell +PI	Yes	No	Yes	Yes	No	No
		rs80296758	147101355	T	C	8.3e-09	1.097	1.065	1.13	0.0925792	0.0151043	37.5688	Residual glycaemic	Yes	No	Yes	No, no suitable proxies	NA	No
FAM63A, BNIPL	1	rs12758483	150515744	C	T	9e-10	1.022	1.015	1.029	0.0217615	0.00350657	38.5134	Body fat	Yes	No	Yes	Yes	No	Yes, platelet count
		rs116279971	150684486	T	C	5.7e-16	1.155	1.118	1.194	0.1441	0.0166117	75.249	Metabolic syndrome	Yes	No	Yes	No, no suitable proxies	NA	Yes, SHBG
		rs35550545	151000183	A	G	6e-14	1.037	1.027	1.046	0.0363319	0.00494388	54.006	Residual glycaemic	Yes	No	Yes	Yes	No	No
		rs4971038	151359478	G	A	7.1e-09	1.006	0.999	1.012	0.00598207	0.00356254	2.81958	Residual glycaemic	Yes	No	Yes	Yes	No	No
ATP8B2, PKLR	1	rs1685635	154292320	A	G	2.2e-17	1.027	1.021	1.032	0.0266419	0.00298949	79.4216	Beta cell +PI	Yes	No	Yes	Yes	No	No
		rs4971072	155273869	G	A	2.3e-09	1.019	1.013	1.025	0.0188218	0.00301302	39.0225	Beta cell +PI	Yes	No	Yes	Yes	No	Yes, granulocyte count
DNM3	1	rs2227199	172359780	A	G	1e-11	1.024	1.017	1.03	0.0237165	0.0034997	45.9241	Lipodystrophy	Yes	No	Yes	Yes	No	No
SEC16B	1	rs539515	177889025	C	A	4.7e-32	1.044	1.037	1.051	0.0430595	0.00343243	157.375	Obesity	Yes	No	Yes	Yes	No	Yes, BMI, predicted visceral adipose tissue
		rs74128490	177915778	A	G	2.9e-08	1.02	1.012	1.029	0.0198026	0.00401738	24.2975	Obesity	Yes	No	Yes	Yes	No	No
RP11-345I18.6	1	rs2816177	179248952	G	A	3.1e-12	1.022	1.016	1.028	0.0217615	0.00300415	52.4726	Body fat	Yes	No	Yes	Yes	No	No
LAMC1	1	rs4129858	183004334	G	A	2.3e-08	1.018	1.012	1.023	0.0178399	0.00301599	34.9885	Body fat	Yes	No	Yes	Yes	No	No
TSEN15	1	rs1327123	184014593	C	G	1.7e-18	1.028	1.022	1.034	0.0276152	0.00298657	85.4969	Obesity	Yes	No	Yes	Yes	No	Yes, WC adj for BMI
ATP6V1G3	1	rs12025652	198451136	G	A	2.2e-09	1.029	1.02	1.038	0.0285875	0.00448206	40.6815	Residual glycaemic	Yes	No	Yes	Yes	No	No
ZNF281	1	rs12128213	200197538	A	G	2.5e-09	1.023	1.017	1.03	0.0227395	0.00300121	57.4075	Body fat	Yes	No	Yes	No, no suitable proxies	NA	Yes, height
		rs10919896	200298191	T	C	4.7e-08	1.025	1.014	1.036	0.0246926	0.00550495	NA	Body fat	No, no suitable proxy	NA	Yes	Yes	No	No
IPO9	1	rs10920270	201856521	C	G	4.3e-14	1.026	1.019	1.033	0.0256677	0.00349285	54.0026	Obesity	Yes	No	Yes	Yes	No	Yes, unipolar depression
OPTC	1	rs13303359	203518873	A	C	1.2e-11	1.023	1.017	1.029	0.0227395	0.00300121	57.4075	Lipodystrophy	Yes	No	Yes	Yes	No	Yes, SHBG and HDL
MDM4, CNTN2, RAB7L1, SRGAP2	1	rs6689629	204539291	A	G	4e-15	1.03	1.023	1.038	0.0295588	0.00347924	72.1779	Body fat	Yes	No	Yes	Yes	No	No
		rs4951159	205012106	C	G	2.7e-10	1.043	1.03	1.056	0.0421012	0.00639917	43.2854	Metabolic syndrome	Yes	No	Yes	No, no suitable proxies	NA	No
		rs4950978	205024573	T	C	7.2e-22	1.03	1.023	1.037	0.0295588	0.00347924	72.1779	Body fat	Yes	No	Yes	Yes	No	No
		rs708723	205739266	C	T	1.3e-15	1.024	1.018	1.03	0.0237165	0.00299827	62.5692	Obesity	Yes	No	Yes	Yes	No	Yes, prostate cancer
		rs11120291	206616101	G	A	1.3e-13	1.025	1.019	1.032	0.0246926	0.00299534	67.9584	Residual glycaemic	Yes	No	Yes	Yes	No	No
SYT14	1	rs77570671	210361351	A	C	1.1e-10	1.029	1.021	1.037	0.0285875	0.0039821	51.5379	Obesity	Yes	No	Yes	Yes	No	No
PROX1	1	rs11277	211745154	G	C	1.2e-09	1.019	1.013	1.026	0.0188218	0.00301302	39.0225	Residual glycaemic	Yes	No	Yes	Yes	No	No
		rs6540733	212392953	T	C	4.9e-08	1.013	1.007	1.02	0.0129162	0.00303092	18.1602	Body fat	Yes	No	Yes	Yes	No	No
		rs3123307	213160826	A	G	2.9e-08	1.019	1.013	1.026	0.0188218	0.00301302	39.0225	Body fat	Yes	No	Yes	Yes	No	No
		rs11120157	213714381	G	A	5.2e-11	1.022	1.016	1.029	0.0217615	0.00300415	52.4726	Beta cell +PI	Yes	No	Yes	Yes	No	No
		rs12117411	213952992	T	C	4.8e-08	1.023	1.016	1.031	0.0227395	0.00350313	42.1355	Residual glycaemic	Yes	No	Yes	Yes	No	No
		rs61818951	214029578	G	C	4.7e-08	1.044	1.029	1.06	0.0430595	0.00738369	34.0088	Residual glycaemic	Yes	No	Yes	No, no suitable proxies	NA	No
		rs17712208	214150445	A	T	6.2e-54	1.182	1.157	1.206	0.167208	0.0109069	235.025	Beta cell +PI	Yes	No	Yes	No, no suitable proxies	NA	Yes, HbA1c levels
		rs340874	214159256	C	T	1.1e-70	1.054	1.048	1.06	0.0525924	0.00291269	326.031	Beta cell +PI	Yes	No	Yes	Yes	No	Yes, fasting glucose
		rs76378634	214216946	A	G	1.8e-08	1.058	1.04	1.077	0.0563803	0.00875491	41.4717	Residual glycaemic	Yes	No	Yes	No, no suitable proxies	NA	No
		rs72755403	214223408	T	C	1.7e-16	1.08	1.061	1.099	0.076961	0.0090557	72.2266	Residual glycaemic	Yes	No	Yes	No, no suitable proxies	NA	No
		rs74139610	214284310	G	A	3.7e-09	1.042	1.024	1.059	0.0411419	0.00889052	21.4149	Beta cell -PI	Yes	No	Yes	No, no suitable proxies	NA	No
LYPLAL1	1	rs1415287	219742537	C	T	1.5e-34	1.042	1.035	1.049	0.0411419	0.00343904	143.118	Lipodystrophy	Yes	No	Yes	Yes	No	Yes, hernia and HC adj BMI
CDC42BPA	1	rs12068632	227399214	C	T	1.9e-09	1.015	1.009	1.021	0.0148886	0.00302493	24.2257	Body fat	Yes	No	Yes	Yes	No	Yes, GGT levels
ABCB10, NUP133	1	rs348330	229672955	G	A	8.3e-44	1.047	1.04	1.053	0.0459289	0.00342256	180.082	Beta cell +PI	Yes	No	Yes	Yes	No	Yes, fasting glucose and HbA1c
GNG4, TBCE	1	rs1726669	236427387	T	A	1.2e-08	1.022	1.015	1.029	0.0217615	0.00350657	38.5134	Residual glycaemic	Yes	No	Yes	Yes	No	No
TMEM18	2	rs62107261	422144	T	C	1.8e-17	1.08	1.061	1.099	0.076961	0.0090557	72.2266	Obesity	Yes	No	Yes	No, no suitable proxies	NA	Yes, body fat distribution
		rs35142762	636790	T	C	4.4e-45	1.058	1.049	1.066	0.0563803	0.00435868	167.319	Obesity	Yes	No	Yes	Yes	No	Yes, hand grip
AC107057.2, LINC01105	2	rs147020059	5831932	G	C	2.7e-08	1.027	1.017	1.037	0.0266419	0.00499225	28.4799	Body fat	Yes	No	Yes	Yes	No	No
		rs12468070	6159981	C	T	1.4e-08	1.019	1.013	1.025	0.0188218	0.00301302	39.0225	Obesity	Yes	No	Yes	Yes	No	Yes, BMI
AC011747.3	2	rs12328987	8630749	G	A	7.3e-09	1.05	1.033	1.067	0.0487902	0.00832805	34.3224	Beta cell -PI	Yes	No	Yes	Yes	No	No
FAM49A, AC142119.1	2	rs4668481	16229032	A	C	7.8e-15	1.022	1.016	1.028	0.0217615	0.00300415	52.4726	Residual glycaemic	Yes	No	Yes	Yes	No	No
		rs11680058	16574669	A	G	1.3e-19	1.042	1.033	1.051	0.0411419	0.00442589	86.4107	Residual glycaemic	Yes	No	Yes	No, no suitable proxies	NA	No
		rs5023163	16663741	T	C	5.8e-11	1.036	1.025	1.048	0.0353671	0.00544619	42.1711	Beta cell -PI	Yes	No	Yes	No, no suitable proxies	NA	No
RP11-111J6.2	2	rs7579323	18702074	A	G	5.5e-10	1.022	1.015	1.028	0.0217615	0.00350657	38.5134	Metabolic syndrome	Yes	No	Yes	Yes	No	Yes, height and whole brain diffusion
DTNB, KIF3C, GCKR	2	rs13023418	25569823	A	G	4.6e-18	1.028	1.022	1.035	0.0276152	0.00298657	85.4969	Metabolic syndrome	Yes	No	Yes	Yes	No	No
		rs41521945	25938077	T	A	2.1e-10	1.029	1.021	1.037	0.0285875	0.0039821	51.5379	Residual glycaemic	Yes	No	Yes	Yes	No	No
		rs7603413	26561117	C	A	6.5e-09	1.017	1.01	1.023	0.0168571	0.00352387	22.8837	Body fat	Yes	No	Yes	Yes	No	No
		rs72806909	27198666	G	A	3.1e-08	1.057	1.038	1.077	0.0554347	0.00925455	35.88	Residual glycaemic	Yes	No	Yes	No, no suitable proxies	NA	Yes, GFR in non T2D
		rs4665372	27325837	T	A	1.5e-10	1.02	1.014	1.026	0.0198026	0.00301006	43.2807	Body fat	Yes	No	Yes	yes	No	No
		rs1260326	27730940	C	T	3.7e-86	1.061	1.055	1.068	0.0592119	0.00289341	418.79	Residual glycaemic	Yes	No	Yes	yes	No	Yes, triglyceride levels, GFR, RHR
		rs8179236	27741633	G	C	2.2e-08	1.048	1.033	1.064	0.0468836	0.0073553	40.6294	Body fat	Yes	No	Yes	No, no suitable proxies	NA	No
SLC8A1-AS1, SLC8A1	2	rs1012311	40475022	C	G	2.4e-08	1.023	1.015	1.031	0.0227395	0.00400555	32.2283	Residual glycaemic	Yes	No	Yes	yes	No	No
THADA	2	rs11124906	43197221	G	C	8.1e-12	1.023	1.017	1.029	0.0227395	0.00300121	57.4075	Metabolic syndrome	Yes	No	Yes	yes	No	No
		rs4952673	43423870	A	G	2.7e-13	1.024	1.018	1.03	0.0237165	0.00299827	62.5692	Beta cell +PI	Yes	No	Yes	yes	No	Yes, offspring birthweight
		rs62137415	43569728	T	C	1.2e-16	1.048	1.037	1.059	0.0468836	0.0053835	75.8425	Beta cell +PI	Yes	No	Yes	No, no suitable proxies	NA	No
		rs76675804	43611883	T	C	8.6e-73	1.117	1.104	1.13	0.110647	0.00597274	343.185	Beta cell +PI	Yes	No	Yes	No, no suitable proxies	NA	No
SIX3, SIX2	2	rs10201401	44810480	A	G	1.4e-10	1.025	1.017	1.033	0.0246926	0.0039977	38.1516	Body fat	Yes	No	Yes	yes	No	No
		rs12712928	45192080	C	G	3.8e-18	1.003	0.996	1.01	0.00299551	0.00357323	0.70278	Beta cell +PI	Yes	No	Yes	yes	No	Yes, HbA1c levels, CRP, glucose
AC079807.1	2	rs11691374	48155484	A	C	1.3e-08	1.027	1.019	1.036	0.0266419	0.00398989	44.5872	Body fat	Yes	No	Yes	No, no suitable proxies	NA	No
BNIPL, LINC01122, BCL11A, AC007381.2	2	rs6741951	58959112	A	G	6.1e-20	1.031	1.025	1.037	0.0305292	0.00297785	105.105	Obesity	Yes	No	Yes	yes	No	No
		rs17049820	59139507	T	C	5e-10	1.026	1.018	1.033	0.0256677	0.00399379	41.3052	Obesity	Yes	No	Yes	yes	No	Yes, BMI, education, cognition
		rs117882378	59144691	C	T	4.2e-08	1.061	1.04	1.083	0.0592119	0.0101996	33.7019	Residual glycaemic	Yes	No	Yes	yes	No	No
		rs7599151	59308101	A	G	5.4e-25	1.031	1.025	1.038	0.0305292	0.00297785	105.105	Obesity	Yes	No	Yes	yes	No	No
		rs72806282	59527396	G	A	2.3e-08	1.079	1.054	1.105	0.0760347	0.0119603	40.4145	Residual glycaemic	Yes	No	Yes	No, no suitable proxies	NA	No
		rs980329	60285100	C	T	6.2e-11	1.022	1.016	1.029	0.0217615	0.00300415	52.4726	Obesity	Yes	No	Yes	yes	No	Yes, BMI
		rs7608259	60532608	G	A	2e-09	1.03	1.021	1.039	0.0295588	0.00447769	43.5779	Residual glycaemic	Yes	No	Yes	No, no suitable proxies	NA	No
		rs243018	60586707	G	C	1.1e-69	1.054	1.048	1.06	0.0525924	0.00291269	326.031	Beta cell +PI	Yes	No	Yes	yes	No	Yes, fasting glucose
		rs6545816	60714861	C	A	5.7e-09	1.01	1.004	1.016	0.00995033	0.00303995	10.7137	Residual glycaemic	Yes	No	Yes	yes	No	No
CEP68	2	rs2540949	65284231	A	T	1.6e-37	1.039	1.033	1.045	0.0382587	0.00295486	167.644	Metabolic syndrome	Yes	No	Yes	yes	No	Yes, HDL and atrial fibrillation
		rs61748094	65571889	G	C	1.3e-13	1.088	1.066	1.11	0.0843411	0.0104224	65.4858	Residual glycaemic	Yes	No	Yes	No, no suitable proxies	NA	Yes, lung function (FVC)
		rs12185610	65661468	A	C	3.1e-41	1.044	1.038	1.05	0.0430595	0.00294067	214.411	Metabolic syndrome	Yes	No	Yes	Yes	No	No
ETAA1	2	rs2049019	66671858	C	A	1.6e-11	1.023	1.017	1.029	0.0227395	0.00300121	57.4075	Residual glycaemic	Yes	No	Yes	Yes	No	Yes, educational attainment
		rs12713597	67621067	T	C	5.4e-12	1.024	1.018	1.03	0.0237165	0.00299827	62.5692	Body fat	Yes	No	Yes	Yes	No	No
AC016700.3	2	rs10180252	70339484	T	C	3.5e-08	1.025	1.016	1.033	0.0246926	0.00449962	30.1149	Metabolic syndrome	Yes	No	Yes	Yes	No	No
AFF3	2	rs10496386	105190420	G	A	3.2e-08	1.018	1.012	1.024	0.0178399	0.00301599	34.9885	Body fat	Yes	No	Yes	Yes	No	No
		rs1451533	105466005	A	G	2.5e-10	1.021	1.015	1.027	0.0207825	0.00300711	47.7639	Obesity	Yes	No	Yes	Yes	No	Yes, BMI and vertex-wisse sucal depth
TMEM87B, LOC541471, BCL2L11	2	rs72836348	111888043	G	A	5.3e-15	1.05	1.038	1.061	0.0487902	0.00586448	69.2159	Metabolic syndrome	Yes	No	Yes	No, no suitable proxies	NA	Yes, lipid levels
		rs1345203	112253851	T	C	9.6e-13	1.029	1.022	1.037	0.0285875	0.00348264	67.3806	Metabolic syndrome	Yes	No	Yes	Yes	No	Yes, WHR
SCTR, GLI2	2	rs3731600	120231070	C	G	1.3e-09	1.137	1.095	1.18	0.128393	0.0192035	NA	Body fat	No, no suitable proxy	NA	Yes	No, no suitable proxies	NA	No
		rs2244214	120282015	T	C	5.4e-12	1.023	1.017	1.029	0.0227395	0.00300121	57.4075	Beta cell -PI	Yes	No	Yes	Yes	No	No
		rs80136509	121109091	G	A	7.5e-09	1.072	1.049	1.096	0.0695261	0.0110657	39.4765	Residual glycaemic	Yes	No	Yes	No, no suitable proxies	NA	No
		rs11902253	121215150	T	C	1.3e-08	1.021	1.014	1.028	0.0207825	0.00351002	35.0573	Body fat	Yes	No	Yes	Yes	No	No
		rs11688682	121347612	G	C	4.6e-30	1.048	1.04	1.056	0.0468836	0.00390963	143.804	Metabolic syndrome	Yes	No	Yes	No, no suitable proxies	NA	Yes, blood pressure, lipids
		rs10864859	121440218	T	G	5.3e-16	1.04	1.03	1.049	0.0392207	0.00492955	63.3019	Metabolic syndrome	Yes	No	Yes	Yes	No	Yes, blood pressure
TEX41	2	rs6705150	145256545	C	T	1.3e-09	1.019	1.013	1.025	0.0188218	0.00301302	39.0225	Residual glycaemic	Yes	No	Yes	Yes	No	No
		rs72854449	145704420	G	A	6.8e-09	1.022	1.015	1.028	0.0217615	0.00350657	38.5134	Residual glycaemic	Yes	No	Yes	Yes	No	No
		rs7609422	146348037	G	A	1.9e-15	1.026	1.02	1.032	0.0256677	0.00299241	73.5756	Metabolic syndrome	Yes	No	Yes	Yes	No	No
PABPC1P2	2	rs7559658	147920213	C	T	4e-09	1.022	1.015	1.029	0.0217615	0.00350657	38.5134	Obesity	Yes	No	Yes	Yes	No	Yes, BMI
EPC2	2	rs4499362	149568396	C	T	3.5e-10	1.016	1.009	1.023	0.0158733	0.00352735	20.2507	Residual glycaemic	Yes	No	Yes	Yes	No	No
NMI	2	rs10174715	152166517	C	T	9.7e-09	1.018	1.012	1.024	0.0178399	0.00301599	34.9885	Beta cell +PI	Yes	No	Yes	Yes	No	No
PRPF40A	2	rs4664605	153573528	T	C	1.3e-08	1.02	1.014	1.026	0.0198026	0.00301006	43.2807	Body fat	Yes	No	Yes	Yes	No	Yes, height
ACVR1C, CYTIP	2	rs7594480	158390468	T	C	1.2e-19	1.053	1.042	1.064	0.0516432	0.0053578	92.9081	Metabolic syndrome	Yes	No	Yes	No, no suitable proxies	NA	No
		rs720159	158848804	A	G	2.9e-09	1.019	1.013	1.025	0.0188218	0.00301302	39.0225	Residual glycaemic	Yes	No	Yes	Yes	No	No
RBMS1	2	rs6720948	160674656	C	A	8.6e-09	1.015	1.008	1.021	0.0148886	0.00353084	17.7809	Body fat	Yes	No	Yes	Yes	No	No
		rs77704424	161144079	T	C	2.1e-15	1.047	1.035	1.059	0.0459289	0.00588138	60.9838	Body fat	Yes	No	Yes	No, no suitable proxies	NA	No
		rs58757862	161235452	T	C	2.6e-08	1.022	1.014	1.03	0.0217615	0.00400948	29.4578	Body fat	Yes	No	Yes	Yes	No	No
		rs10490563	161914168	G	A	5.9e-09	1.02	1.014	1.027	0.0198026	0.00301006	43.2807	Residual glycaemic	Yes	Yes	Yes	Yes	No	Yes, right hippocampal volume
KCNH7	2	rs1492989	163711137	G	C	2.1e-11	1.021	1.015	1.027	0.0207825	0.00300711	47.7639	Residual glycaemic	Yes	No	Yes	Yes	No	No
GRB14, COBLL1, GALNT3	2	rs192885976	165269631	C	T	1.6e-09	1.196	1.128	1.268	0.178983	0.0298656	NA	Residual glycaemic	No, no suitable proxy	NA	Yes	No, no suitable proxies	NA	No
		rs6757477	165337714	A	G	1.4e-11	1.023	1.017	1.029	0.0227395	0.00300121	57.4075	Metabolic syndrome	Yes	No	Yes	Yes	No	Yes, WC adj for BMI
		rs72874860	165451762	G	C	2.1e-11	1.051	1.037	1.066	0.0497421	0.00684192	52.8557	Residual glycaemic	Yes	No	Yes	Yes	No	No
		rs10184004	165508389	C	T	9.9e-89	1.067	1.06	1.074	0.064851	0.0033582	372.924	Lipodystrophy	Yes	No	Yes	Yes	No	Yes, lipid levels, blood pressure
		rs74459242	165578602	T	C	7.4e-09	1.047	1.032	1.063	0.0459289	0.00736238	38.9167	Metabolic syndrome	Yes	No	Yes	No, no suitable proxies	NA	Yes, WHR adj BMI
		rs9287852	165769051	G	A	1.6e-15	1.02	1.014	1.026	0.0198026	0.00301006	43.2807	Lipodystrophy	Yes	No	Yes	Yes	No	No
		rs11674103	166177380	G	C	1.9e-10	1.019	1.013	1.024	0.0188218	0.00301302	39.0225	Body fat	Yes	No	Yes	Yes	No	No
		rs3791848	166613243	T	G	3.1e-15	1.025	1.019	1.031	0.0246926	0.00299534	67.9584	Body fat	Yes	No	Yes	Yes	No	No
SPC25	2	rs13387347	169754846	C	T	8.3e-10	1.017	1.011	1.022	0.0168571	0.00301897	31.1781	Residual glycaemic	Yes	No	Yes	Yes	No	Yes, fasting glucose
GAD1	2	rs2270335	171674696	C	T	9.3e-09	1.018	1.012	1.025	0.0178399	0.00301599	34.9885	Body fat	Yes	No	Yes	Yes	No	No
SP9	2	rs72917544	175241566	G	A	1.8e-09	1.027	1.018	1.037	0.0266419	0.00449082	35.1949	Obesity	Yes	No	Yes	No, no suitable proxies	NA	Yes, hand grip, triglycerides
TTN	2	rs12464787	179440029	G	A	4e-09	1.024	1.017	1.031	0.0237165	0.0034997	45.9241	Body fat	Yes	No	Yes	Yes	No	No
SCHLAP1	2	rs12467798	181567192	A	C	1.4e-15	1.026	1.02	1.032	0.0256677	0.00299241	73.5756	Obesity	Yes	No	Yes	Yes	No	Yes, body weight
DNAH7	2	rs10198943	196703316	C	T	8.3e-13	1.022	1.016	1.028	0.0217615	0.00300415	52.4726	Body fat	Yes	No	Yes	Yes	No	No
RP11-686O6.2	2	rs1991371	203418537	A	G	2.6e-14	1.035	1.026	1.044	0.0344014	0.00445596	59.6033	Body fat	Yes	No	Yes	Yes	No	Yes, age at menopause
AC016903.2	2	rs4482463	205375909	C	A	5.8e-12	1.03	1.022	1.039	0.0295588	0.00397822	55.2073	Obesity	Yes	No	Yes	Yes	No	Yes, BMI
PLEKHM3	2	rs11692908	208868780	T	C	3.5e-13	1.024	1.018	1.03	0.0237165	0.00299827	62.5692	Residual glycaemic	Yes	No	Yes	Yes	No	No
AC079610.1, IKZF2	2	rs75179644	213687103	T	C	1.2e-09	1.075	1.052	1.098	0.0723207	0.0110345	NA	Residual glycaemic	No, no suitable proxy	NA	Yes	No, no suitable proxies	NA	No
		rs16849467	213818731	T	C	8.9e-14	1.028	1.021	1.035	0.0276152	0.00348603	62.7526	Metabolic syndrome	Yes	No	Yes	Yes	No	No
PNKD, CRYBA2	2	rs2288176	218784531	A	T	4.4e-08	1.023	1.011	1.035	0.0227395	0.00602018	14.2673	Residual glycaemic	Yes	No	Yes	Yes	No	No
		rs76480788	218866486	C	T	1.3e-08	1.064	1.044	1.085	0.0620354	0.00968158	41.0569	Residual glycaemic	Yes	No	Yes	No, no suitable proxies	NA	No
		rs10193189	219187603	C	A	9.6e-09	1.019	1.013	1.025	0.0188218	0.00301302	39.0225	Metabolic syndrome	Yes	No	Yes	Yes	No	No
		rs78058190	219699999	A	G	9.8e-16	1.075	1.058	1.092	0.0723207	0.00813282	79.0756	Lipodystrophy	Yes	No	Yes	No, no suitable proxies	NA	Yes, lipids, WHR, CVD, heel BMD, lymphocyte count
IRS1	2	rs12613239	226920775	A	G	9.8e-19	1.038	1.03	1.047	0.0372958	0.00394744	89.2665	Lipodystrophy	Yes	No	Yes	Yes	No	Yes, triglyceride levels
		rs2203452	227094758	G	A	3e-120	1.08	1.074	1.087	0.076961	0.00284237	733.129	Lipodystrophy	Yes	No	Yes	Yes	No	Yes, lipid levels
		rs10933138	227201709	C	G	3.4e-19	1.033	1.026	1.04	0.0324672	0.0034691	87.5901	Residual glycaemic	Yes	No	Yes	Yes	No	Yes, GFR
SPHKAP	2	rs13022070	228983870	G	A	3.5e-12	1.022	1.016	1.028	0.0217615	0.00300415	52.4726	Obesity	Yes	No	Yes	Yes	No	Yes, alcohol consumption
ATG16L1, DGKD	2	rs2305141	233684402	A	G	1.6e-10	1.022	1.016	1.028	0.0217615	0.00300415	52.4726	Residual glycaemic	Yes	No	Yes	Yes	No	No
		rs72976321	234185539	C	T	2.7e-09	1.043	1.03	1.056	0.0421012	0.00639917	43.2854	Body fat	Yes	No	Yes	No, no suitable proxies	NA	No
		rs117809958	234191103	A	T	3.7e-26	1.282	1.226	1.341	0.248421	0.022788	NA	Residual glycaemic	No, no suitable proxy	NA	Yes	No, rs117637393 proxy is used, r2=0.87	NA	No
		rs117637393	234230560	C	T	1.282	1.226	1.341	0.248421	0.022788	3.7e-26		Residual glycaemic				Yes	No
		rs6706384	234306982	T	G	2.2e-21	1.031	1.025	1.037	0.0305292	0.00297785	105.105	Beta cell -PI	Yes	No	Yes	Yes	No	No
AC114788.2	2	rs12999257	239869402	G	C	9.9e-09	1.021	1.014	1.027	0.0207825	0.00351002	35.0573	Residual glycaemic	Yes	No	Yes	Yes	No	No
SETD5	3	rs2279440	9518511	T	C	2.4e-15	1.032	1.024	1.041	0.0314987	0.00397048	62.9359	Obesity	Yes	No	Yes	Yes	No	No
PPARG	3	rs308958	12189510	T	A	9.6e-28	1.048	1.039	1.057	0.0468836	0.00440045	113.514	Lipodystrophy	Yes	No	Yes	Yes	No	No
		rs17036160	12329783	C	T	3.1e-78	1.098	1.088	1.109	0.0934903	0.00466796	401.125	Lipodystrophy	Yes	No	Yes	Yes	No	Yes, fasting insulin
		rs709156	12461615	G	A	1.1e-12	1.026	1.019	1.032	0.0256677	0.00349285	54.0026	Metabolic syndrome	Yes	No	Yes	Yes	No	Yes, triglyceride levels
		rs58691354	12497594	T	C	1.2e-09	1.023	1.015	1.03	0.0227395	0.00400555	32.2283	Metabolic syndrome	Yes	No	Yes	Yes	No	Yes, WHR adj BMI
		rs7650482	12841804	A	G	4.4e-10	1.02	1.014	1.026	0.0198026	0.00301006	43.2807	Body fat	Yes	No	Yes	Yes	No	Yes, atrial fibrillation
		rs9818385	13426947	G	A	2.7e-08	1.019	1.013	1.025	0.0188218	0.00301302	39.0225	Residual glycaemic	Yes	No	Yes	Yes	No	No
ANKRD28	3	rs924753	15706124	G	A	7.4e-14	1.024	1.018	1.03	0.0237165	0.00299827	62.5692	Obesity	Yes	No	Yes	Yes	No	No
AC144521.1	3	rs9878064	18815918	A	G	2.9e-08	1.018	1.011	1.024	0.0178399	0.0035204	25.6804	Body fat	Yes	No	Yes	Yes	No	No
UBE2E2	3	rs138043981	23049548	C	T	1.8e-09	1.206	1.137	1.278	0.187309	0.0300591	NA	Residual glycaemic	No, no suitable proxy	NA	Yes	Yes	No	No
		rs13094957	23457080	T	C	7.3e-82	1.064	1.057	1.072	0.0620354	0.0033677	339.323	Residual glycaemic	Yes	No	Yes	Yes	No	Yes, HbA1c levels
		rs59738871	23562663	A	G	7.7e-14	1.022	1.015	1.03	0.0217615	0.00350657	38.5134	Metabolic syndrome	Yes	No	Yes	Yes	No	No
		rs76435632	23632174	G	C	5.2e-54	1.109	1.095	1.124	0.103459	0.00648181	254.766	Beta cell -PI	Yes	No	Yes	Yes	No	No
AC133680.1	3	rs36052996	24993762	G	C	6.2e-09	1.015	1.008	1.021	0.0148886	0.00353084	17.7809	Residual glycaemic	Yes	No	Yes	Yes	No	No
		rs6808550	25107866	G	A	4.2e-10	1.02	1.014	1.026	0.0198026	0.00301006	43.2807	Residual glycaemic	Yes	No	Yes	Yes	No	Yes, food taste
ARPP21	3	rs6766511	35659344	G	T	1.9e-10	1.022	1.016	1.029	0.0217615	0.00300415	52.4726	Obesity	Yes	No	Yes	Yes	No	No
TRANK1	3	rs4789	36869439	T	C	4.2e-08	1.015	1.01	1.021	0.0148886	0.00251953	34.9196	Body fat	Yes	No	Yes	Yes	No	No
CCK	3	rs935112	42311492	G	A	3.1e-08	1.025	1.016	1.034	0.0246926	0.00449962	30.1149	Obesity	Yes	No	Yes	Yes	No	No
RP4-672N11.1	3	rs6809096	43902494	G	C	4.5e-08	1.02	1.014	1.026	0.0198026	0.00301006	43.2807	Obesity	Yes	No	Yes	Yes	No	No
KIF9, SMARCC1	3	rs11926707	46925539	C	T	2.4e-09	1.02	1.014	1.026	0.0198026	0.00301006	43.2807	Metabolic syndrome	Yes	No	Yes	Yes	No	Yes, WHR adj BMI
RBM6	3	rs2624847	50174197	G	T	1.2e-14	1.028	1.021	1.035	0.0276152	0.00348603	62.7526	Obesity	Yes	No	Yes	Yes	No	Yes, heel BMD
RFT1	3	rs11707129	52116236	G	C	2e-09	1.019	1.014	1.025	0.0188218	0.00250962	56.2478	Metabolic syndrome	Yes	No	Yes	Yes	No	Yes, hepatocyte growth factor like protein
RP11-894J14.5, RFT1	3	rs2581787	53127677	T	G	5.6e-12	1.022	1.016	1.028	0.0217615	0.00300415	52.4726	Metabolic syndrome	Yes	No	Yes	Yes	No	No
CACNA2D3	3	rs76263492	54828827	T	G	2.9e-12	1.065	1.048	1.083	0.0629748	0.0082098	58.8394	Residual glycaemic	Yes	No	Yes	No, no suitable proxies	NA	No
PXK	3	rs9815266	57765862	T	C	3.3e-08	1.019	1.013	1.026	0.0188218	0.00301302	39.0225	Body fat	Yes	No	Yes	Yes	No	No
		rs62259319	58290358	C	T	1.2e-14	1.027	1.02	1.033	0.0266419	0.00348944	58.2935	Residual glycaemic	Yes	No	Yes	Yes	No	No
PSMD6, ATXN7, ADAMTS9	3	rs832186	63832102	G	A	3e-08	1.019	1.011	1.027	0.0188218	0.00402133	21.9069	Body fat	Yes	No	Yes	Yes	No	No
		rs2292662	63897215	C	T	1.5e-52	1.053	1.045	1.06	0.0516432	0.00389099	176.159	Body fat	Yes	No	Yes	Yes	No	No
		rs4132228	64708114	C	T	6.4e-27	1.034	1.027	1.04	0.0334348	0.00346574	93.0691	Lipodystrophy	Yes	No	Yes	Yes	No	Yes, BMI, mammogram density
KBTBD8	3	rs7648830	66914758	T	C	2.9e-09	1.018	1.012	1.024	0.0178399	0.00301599	34.9885	Body fat	Yes	No	Yes	Yes	No	No
RP11-231I13.2	3	rs149800825	70485215	G	C	1.6e-09	1.025	1.017	1.033	0.0246926	0.0039977	38.1516	Obesity	Yes	No	Yes	Yes	No	No
RP11-154H23.3	3	rs844215	71656045	C	T	2e-10	1.021	1.014	1.028	0.0207825	0.00351002	35.0573	Obesity	Yes	No	Yes	No, no suitable proxies	NA	No
SHQ1	3	rs9880763	72789805	C	G	1.2e-11	1.026	1.019	1.033	0.0256677	0.00349285	54.0026	Residual glycaemic	Yes	No	Yes	Yes	No	No
		rs13085136	72865183	C	T	1.3e-17	1.061	1.048	1.075	0.0592119	0.00628994	88.6186	Beta cell +PI	Yes	No	Yes	No, no suitable proxies	NA	No
ROBO2	3	rs2272163	77671721	C	A	3.7e-15	1.025	1.019	1.031	0.0246926	0.00299534	67.9584	Body fat	Yes	No	Yes	Yes	No	No
VGLL3	3	rs62257270	86910133	T	C	1.3e-09	1.022	1.015	1.029	0.0217615	0.00350657	38.5134	Body fat	Yes	No	Yes	Yes	No	No
U3	3	rs11716527	89986280	C	T	2.5e-09	1.042	1.03	1.055	0.0411419	0.00590977	48.4651	Residual glycaemic	Yes	No	Yes	No, no suitable proxies	NA	No
ARMC10P1	3	rs580585	94205768	G	T	3.5e-13	1.023	1.017	1.029	0.0227395	0.00300121	57.4075	Obesity	Yes	No	Yes	Yes	No	No
SIDT1	3	rs775230	113001706	G	A	2.4e-14	1.025	1.019	1.031	0.0246926	0.00299534	67.9584	Body fat	Yes	No	Yes	Yes	No	Yes, lung function (FEV1)
ZBTB20	3	rs9822860	114943779	T	C	1.4e-24	1.042	1.034	1.05	0.0411419	0.00393223	109.469	Residual glycaemic	Yes	No	Yes	Yes	No	No
CASR, ADCY5	3	rs7635128	121966233	C	G	6.4e-11	1.024	1.017	1.032	0.0237165	0.0034997	45.9241	Beta cell +PI	Yes	No	Yes	Yes	No	No
		rs1393202	122030601	T	C	4e-13	1.03	1.019	1.042	0.0295588	0.00547809	29.1149	Beta cell -PI	Yes	No	Yes	Yes	No	No
		rs4482616	123018963	A	G	3e-09	1.022	1.015	1.03	0.0217615	0.00350657	38.5134	Body fat	Yes	No	Yes	Yes	No	No
		rs11708067	123065778	A	G	1.8e-92	1.085	1.076	1.093	0.08158	0.00424976	368.501	Beta cell +PI	Yes	No	Yes	Yes	No	Yes, HbA1c, fasting glucose
		rs73856630	123193270	T	C	9.1e-13	1.038	1.027	1.049	0.0372958	0.00543564	47.078	Residual glycaemic	Yes	No	Yes	Yes	No	No
SLC12A8	3	rs9873519	124921457	T	C	9.1e-25	1.032	1.026	1.038	0.0314987	0.00297496	112.104	Beta cell +PI	Yes	No	Yes	Yes	No	No
		rs13086821	125081421	C	T	1.8e-10	1.02	1.013	1.026	0.0198026	0.00351347	31.7668	Residual glycaemic	Yes	No	Yes	Yes	No	No
TMCC1, PLXND1	3	rs6762578	128992047	G	A	1.7e-12	1.028	1.021	1.035	0.0276152	0.00348603	62.7526	Metabolic syndrome	Yes	No	Yes	Yes	No	Yes, fat free mass, HC adj BMI
		rs78252470	129320530	A	G	6.4e-12	1.03	1.021	1.038	0.0295588	0.00447769	43.5779	Metabolic syndrome	Yes	No	Yes	Yes	No	No
CPNE4	3	rs7649058	131753688	C	T	3.4e-14	1.027	1.021	1.034	0.0266419	0.00298949	79.4216	Obesity	Yes	No	Yes	Yes	No	Yes, WHR
STAG1	3	rs28509770	135793657	G	C	3.1e-15	1.03	1.023	1.038	0.0295588	0.00347924	72.1779	Metabolic syndrome	Yes	No	Yes	Yes	No	No
		rs9878031	136516860	C	T	9.6e-10	1.02	1.014	1.026	0.0198026	0.00301006	43.2807	Obesity	Yes	No	Yes	Yes	No	No
MRAS	3	rs1679147	138097537	A	G	4.5e-17	1.029	1.022	1.036	0.0285875	0.00348264	67.3806	Body fat	Yes	No	Yes	Yes	No	No
ZBTB38	3	rs75206890	141153545	A	C	7.5e-17	1.078	1.06	1.096	0.0751075	0.0085911	76.4308	Beta cell +PI	Yes	No	Yes	No, no suitable proxies	NA	Yes, glucose
TSC22D2, TM4SF4	3	rs1802837	149193684	C	T	1.4e-11	1.022	1.016	1.029	0.0217615	0.00300415	52.4726	Beta cell -PI	Yes	No	Yes	Yes	No	No
		rs62271373	150066540	A	T	1.6e-11	1.059	1.043	1.076	0.0573251	0.00776729	54.4691	Lipodystrophy	Yes	No	Yes	No, no suitable proxies	NA	Yes, WHR, WHR adj BMI, lipid levels, heel BMD
MBNL1	3	rs13066678	152086833	G	T	7e-21	1.029	1.023	1.035	0.0285875	0.00298366	91.8022	Residual glycaemic	Yes	No	Yes	yes	No	No
		rs9873341	152387723	T	C	1.8e-14	1.024	1.017	1.03	0.0237165	0.0034997	45.9241	Residual glycaemic	Yes	No	Yes	yes	No	Yes, fasting glucose
		rs75417759	152530027	C	T	4.8e-22	1.045	1.03	1.061	0.0440169	0.00737657	35.6065	Residual glycaemic	Yes	No	Yes	yes	No	No
LEKR1, CCNL1	3	rs9854955	156795525	G	A	3.3e-19	1.029	1.023	1.035	0.0285875	0.00298366	91.8022	Metabolic syndrome	Yes	No	Yes	yes	No	Yes, triglycerides in non T2D, body composition (MOStest)
TRIM59	3	rs1047210	160154258	A	C	2.9e-15	1.026	1.02	1.032	0.0256677	0.00299241	73.5756	Beta cell +PI	Yes	No	Yes	yes	No	Yes, ageing
EGFEM1P	3	rs7631973	168218872	T	C	1.1e-08	1.025	1.016	1.033	0.0246926	0.00449962	30.1149	Beta cell -PI	Yes	No	Yes	No, no suitable proxies	NA	No
SLC2A2	3	rs1514895	170705693	A	G	2.5e-48	1.047	1.041	1.054	0.0459289	0.00293222	245.347	Beta cell -PI	Yes	No	Yes	Yes	No	Yes, CRP
		rs6779848	170765480	T	C	8.5e-15	1.025	1.019	1.031	0.0246926	0.00299534	67.9584	Body fat	Yes	No	Yes	Yes	No	No
FNDC3B	3	rs4894803	171800256	G	A	4.6e-10	1.021	1.015	1.027	0.0207825	0.00300711	47.7639	Beta cell +PI	Yes	No	Yes	Yes	No	Yes, WHR, WHR adj BMI, ECG morphology
		rs4894537	171998829	T	C	3.9e-08	1.016	1.01	1.022	0.0158733	0.00302195	27.5907	Residual glycaemic	Yes	No	Yes	Yes	No	No
NLGN1	3	rs529200	173114305	G	A	4.4e-12	1.022	1.017	1.028	0.0217615	0.00250223	75.6349	Obesity	Yes	No	Yes	Yes	No	Yes, BMI and hand grip
ABCC5, IGF2BP2, ST6GAL1, BCL6, LPP	3	rs2313211	183738626	T	A	4.2e-11	1.02	1.014	1.026	0.0198026	0.00301006	43.2807	Residual glycaemic	Yes	No	Yes	Yes	No	No
		rs6443954	183902801	C	T	6.2e-09	1.017	1.011	1.023	0.0168571	0.00301897	31.1781	Residual glycaemic	Yes	No	Yes	Yes	No	No
		rs16859748	184893137	G	A	2e-10	1.023	1.016	1.03	0.0227395	0.00350313	42.1355	Metabolic syndrome	Yes	No	Yes	Yes	No	No
		rs7629245	185141857	T	C	5.1e-14	1.027	1.02	1.035	0.0266419	0.00348944	58.2935	Metabolic syndrome	Yes	No	Yes	Yes	No	No
		rs147676117	185259829	G	A	2.6e-16	1.051	1.04	1.063	0.0497421	0.00536805	85.8648	Metabolic syndrome	Yes	No	Yes	No, no suitable proxies	NA	Yes, HC adj BMI
		rs73885749	185261358	T	C	2.1e-15	1.013	1.006	1.02	0.0129162	0.00353783	13.329	Residual glycaemic	Yes	No	Yes	Yes	No	No
		rs192540172	185462028	G	A	3.1e-08	1.098	1.067	1.131	0.0934903	0.0146119	40.9373	Residual glycaemic	Yes	No	Yes	No, no suitable proxies	NA	No
		rs146998369	185489834	A	C	6.1e-14	1.166	1.124	1.211	0.153579	0.018717	NA	Body fat	No, no suitable proxy	NA	Yes	No, no suitable proxies	NA	No
		rs9808924	185514189	A	G	1.6e-279	1.117	1.11	1.124	0.110647	0.0032074	1190.06	Metabolic syndrome	Yes	No	Yes	Yes	No	No
		rs138878099	185548640	G	A	9.3e-12	1.088	1.065	1.112	0.0843411	0.0109012	59.8591	Metabolic syndrome	Yes	No	Yes	No, no suitable proxies	NA	No
		rs73175581	185549134	A	T	5.2e-09	1.046	1.032	1.06	0.0449734	0.00687485	42.7942	Body fat	Yes	No	Yes	No, no suitable proxies	NA	No
		rs869400	185826740	G	T	2e-12	1.032	1.023	1.04	0.0314987	0.00446897	49.6786	Obesity	Yes	No	Yes	Yes	No	Yes, BMI
		rs3887925	186665645	T	C	5.9e-44	1.04	1.034	1.046	0.0392207	0.00295201	176.521	Beta cell -PI	Yes	No	Yes	Yes	No	No
		rs2268532	186757995	T	A	2.7e-08	1.024	1.017	1.031	0.0237165	0.0034997	45.9241	Residual glycaemic	Yes	No	Yes	Yes	No	No
		rs35404821	187684976	C	T	3.7e-13	1.044	1.032	1.055	0.0430595	0.00589838	53.2933	Residual glycaemic	Yes	No	Yes	Yes	No	No
		rs6777684	187741842	G	A	1.6e-47	1.052	1.045	1.059	0.0506931	0.00340624	221.487	Beta cell +PI	Yes	No	Yes	No, no suitable proxies	NA	Yes, HbA1c levels
		rs12490232	188040590	C	T	1.6e-08	1.021	1.014	1.027	0.0207825	0.00351002	35.0573	Body fat	Yes	No	Yes	Yes	No	No
		rs79786949	188070274	T	C	2.1e-09	1.037	1.026	1.048	0.0363319	0.00544091	44.5896	Beta cell +PI	Yes	No	Yes	No, no suitable proxies	NA	No
TFRC	3	rs9877493	195832147	C	T	3.5e-19	1.03	1.024	1.037	0.0295588	0.00298075	98.3381	Residual glycaemic	Yes	No	Yes	Yes	No	No
CTBP1, PCGF3, MAEA	4	rs56121601	725109	T	G	4.8e-22	1.08	1.064	1.095	0.076961	0.00761513	102.138	Beta cell +PI	Yes	No	Yes	Yes	No	No
		rs34311866	951947	C	T	5.5e-15	1.033	1.025	1.041	0.0324672	0.00396662	66.9959	Metabolic syndrome	Yes	No	Yes	Yes	No	Yes, Parkinson's, lipids, SHBG, WHR BMI adj
		rs730831	1240299	T	G	1.5e-69	1.084	1.075	1.095	0.0806579	0.00425369	359.552	Body fat	Yes	No	Yes	Yes	No	No
		rs144186803	1264513	T	C	4.4e-08	1.075	1.051	1.101	0.0723207	0.0115197	NA	Residual glycaemic	No, no suitable proxy	NA	Yes	Yes	No	No
		rs6831006	1784605	G	C	4.1e-55	1.049	1.042	1.055	0.0478373	0.00341601	196.108	Beta cell -PI	Yes	No	Yes	Yes	No	No
HTT	4	rs362307	3241845	T	C	2e-12	1.05	1.037	1.063	0.0487902	0.00635624	58.9201	Obesity	Yes	No	Yes	No, no suitable proxies	NA	Yes, risk taking, household income
CYTL1	4	rs4450871	4990298	A	G	4.9e-11	1.023	1.017	1.029	0.0227395	0.00300121	57.4075	Lipodystrophy	Yes	No	Yes	Yes	No	Yes, lipid levels, SHBG, WHR, WHR adj BMI
WFS1	4	rs13130845	6297646	C	A	3e-100	1.069	1.062	1.076	0.0667236	0.00335189	396.259	Beta cell -PI	Yes	No	Yes	Yes	No	No
		rs147834269	6303731	G	A	4.1e-25	1.27	1.217	1.326	0.239017	0.021749	NA	Residual glycaemic	No, no suitable proxy	No	Yes	No, no suitable proxies	NA	Yes, fasting glucose
LCORL	4	rs16896276	18015156	T	A	1.7e-14	1.028	1.021	1.034	0.0276152	0.00348603	62.7526	Body fat	Yes	No	Yes	Yes	No	Yes, corneal curvature
		rs13109789	18957245	C	G	5.9e-09	1.01	1.003	1.017	0.00995033	0.00354838	7.86349	Residual glycaemic	Yes	No	Yes	Yes	No	No
SLIT2	4	rs2046438	20033472	C	G	5.5e-09	1.022	1.015	1.029	0.0217615	0.00350657	38.5134	Body fat	Yes	No	Yes	Yes	No	No
ANAPC4	4	rs34811474	25408838	G	A	2.7e-12	1.033	1.024	1.041	0.0324672	0.00446462	52.8834	Obesity	Yes	No	Yes	No, no suitable proxies	NA	Yes, BMI, intelligence, height, snoring, lung function (FEV1), blood pressure, HbA1c
KLB	4	rs58015370	39413650	T	A	2.4e-14	1.022	1.015	1.029	0.0217615	0.00350657	38.5134	Body fat	Yes	No	Yes	Yes	No	Yes, pulse pressure
GNPDA2	4	rs77348094	45075511	T	C	1.1e-09	1.058	1.041	1.077	0.0563803	0.00826456	46.5388	Obesity	Yes	No	Yes	No, no suitable proxies	NA	No
		rs10938397	45182527	G	A	7.3e-41	1.042	1.036	1.048	0.0411419	0.00294633	194.988	Obesity	Yes	No	Yes	Yes	No	Yes, BMI, HC, WC
CWH43	4	rs62310934	48880627	C	G	2.4e-12	1.021	1.015	1.027	0.0207825	0.00300711	47.7639	Obesity	Yes	No	Yes	Yes	No	No
USP46	4	rs114447556	53207093	T	C	1.9e-08	1.038	1.025	1.051	0.0372958	0.00643019	33.6412	Obesity	Yes	No	Yes	No, no suitable proxies	NA	No
THEGL	4	rs4568288	57434741	A	G	1.6e-08	1.011	1.005	1.017	0.0109399	0.00303694	12.9765	Body fat	Yes	No	Yes	Yes	No	No
MOB1B	4	rs10433674	71761726	C	T	3.9e-31	1.057	1.047	1.067	0.0554347	0.00484989	130.647	Residual glycaemic	Yes	No	Yes	Yes	No	No
ART3, SHROOM3	4	rs13142804	76511655	T	A	9.2e-14	1.025	1.019	1.031	0.0246926	0.00299534	67.9584	Residual glycaemic	Yes	No	Yes	Yes	No	No
		rs4624679	77057822	A	C	7e-10	1.023	1.017	1.03	0.0227395	0.00300121	57.4075	Residual glycaemic	Yes	No	Yes	Yes	No	No
		rs62300927	77532524	G	A	1.9e-09	1.021	1.014	1.027	0.0207825	0.00351002	35.0573	Residual glycaemic	Yes	No	Yes	Yes	No	No
SCD5	4	rs79920718	83578271	A	G	8.8e-16	1.026	1.02	1.032	0.0256677	0.00299241	NA	Metabolic syndrome	No, no suitable proxy	NA	No	No, no suitable proxies	NA	No
NKX6-1, CDS1, RP11-42A4.1	4	rs117624659	85339618	T	C	8.9e-29	1.191	1.156	1.227	0.174793	0.0152181	NA	Residual glycaemic	No, no suitable proxy	NA	Yes	No, no suitable proxies	NA	No
		rs144589448	85399336	C	T	2.2e-15	1.134	1.101	1.168	0.125751	0.0150675	NA	Body fat	No, Proxy rs6535537 is used, r2=1	NA	Yes	No, no suitable proxies	NA	No
NKX6-1, CDS1, RP11-42A4.1	4	rs6535537	85393303	A	T	2.2e-15	1.134	1.101	1.168	0.125751	0.0150675	69.6531	Body fat	Yes	No	NA	NA	NA	NO
FAM13A	4	rs7697644	89732876	G	C	4.8e-21	1.028	1.023	1.034	0.0276152	0.00248759	123.236	Lipodystrophy	Yes	No	Yes	Yes	No	Yes, RBC count
RP11-363G15.2	4	rs7676797	95099194	G	A	1.7e-08	1.014	1.008	1.02	0.0139029	0.00302793	21.0824	Residual glycaemic	Yes	No	Yes	Yes	No	No
UNC5C	4	rs2289043	96106322	A	G	2.2e-11	1.021	1.015	1.027	0.0207825	0.00300711	47.7639	Obesity	Yes	No	Yes	Yes	No	No
ADH1B	4	rs1229984	100239319	C	T	9.2e-10	1.017	1.005	1.028	0.0168571	0.00605591	7.74833	Obesity	Yes	No	Yes	Yes	No	Yes, alcohol dependence, BMI, RBC count
PPP3CA	4	rs2850960	102172843	G	C	3.3e-12	1.024	1.018	1.03	0.0237165	0.00299827	62.5692	Body fat	Yes	No	Yes	Yes	No	No
SLC9B1	4	rs223423	103725894	G	A	8.6e-20	1.023	1.017	1.029	0.0227395	0.00300121	57.4075	Residual glycaemic	Yes	No	Yes	Yes	No	No
TET2	4	rs10488913	106049416	T	A	3.3e-18	1.037	1.029	1.046	0.0363319	0.00395126	84.5484	Beta cell -PI	Yes	No	Yes	Yes	No	No
NDST3	4	rs13135646	118992195	G	C	2.8e-08	1.018	1.01	1.026	0.0178399	0.0040253	19.6422	Residual glycaemic	Yes	No	Yes	Yes	No	No
PRDM5	4	rs4833686	121762403	C	T	1.4e-12	1.026	1.019	1.033	0.0256677	0.00349285	54.0026	Residual glycaemic	Yes	No	Yes	Yes	No	No
LARP1B	4	rs4975198	129173123	T	C	1.3e-08	1.022	1.015	1.029	0.0217615	0.00350657	38.5134	Residual glycaemic	Yes	No	Yes	Yes	No	No
RP11-422J15.1	4	rs72675820	130746149	A	C	2.5e-08	1.019	1.013	1.025	0.0188218	0.00301302	39.0225	Obesity	Yes	No	Yes	Yes	No	No
PABPC4L	4	rs1296328	137083193	A	C	1.1e-08	1.018	1.011	1.024	0.0178399	0.0035204	25.6804	Obesity	Yes	No	Yes	Yes	No	Yes, BMI and smoking initiation
MAML3	4	rs56218782	140893287	T	C	5.6e-12	1.025	1.018	1.031	0.0246926	0.00349627	49.8797	Obesity	Yes	No	Yes	Yes	No	No
SMARCA5	4	rs12500603	144442252	A	G	3.4e-08	1.02	1.013	1.027	0.0198026	0.00351347	31.7668	Body fat	Yes	No	Yes	Yes	No	No
HHIP	4	rs11727676	145659064	C	T	1.4e-10	1.041	1.029	1.054	0.0401818	0.00591548	46.1402	Metabolic syndrome	Yes	No	Yes	No, no suitable proxies	NA	Yes, WHR, WHR adj BMI, total cortical area measurement
TMEM154	4	rs6813195	153520475	C	T	4.7e-64	1.052	1.046	1.058	0.0506931	0.00291824	301.756	Beta cell -PI	Yes	No	Yes	Yes	No	No
GUCY1B3	4	rs3775087	156703084	A	G	2.2e-11	1.028	1.021	1.036	0.0276152	0.00348603	62.7526	Residual glycaemic	Yes	No	Yes	Yes	No	No
PDGFC	4	rs4691378	157704459	A	G	3.3e-28	1.033	1.027	1.04	0.0324672	0.00297207	119.336	Lipodystrophy	Yes	No	Yes	Yes	No	No
RP11-654F3.1	4	rs550072	171079937	C	T	9.3e-09	1.021	1.015	1.027	0.0207825	0.00300711	47.7639	Obesity	Yes	No	Yes	Yes	No	No
LINC01098	4	rs10006596	178910307	C	T	2.9e-09	1.019	1.013	1.024	0.0188218	0.00301302	39.0225	Residual glycaemic	Yes	No	Yes	Yes	No	No
SORBS2, ACSL1	4	rs7683525	185706153	T	C	2.4e-10	1.022	1.016	1.029	0.0217615	0.00300415	52.4728	Beta cell -PI	Yes	No	Yes	Yes	No	No
		rs72695645	185713608	G	A	7.7e-33	1.061	1.051	1.072	0.0592119	0.00483151	150.194	Beta cell +PI	Yes	No	Yes	No, no suitable proxies	NA	No
		rs59972619	185774870	G	A	1.1e-08	1.013	1.007	1.019	0.0129162	0.00303092	18.1603	Residual glycaemic	Yes	No	Yes	Yes	No	No
		rs11724862	186572503	T	C	3.3e-13	1.027	1.02	1.033	0.0266419	0.00348944	58.2935	Metabolic syndrome	Yes	No	Yes	Yes	No	No
ANKH	5	rs17250977	14753745	G	A	2.4e-21	1.104	1.083	1.126	0.0989399	0.00979846	101.96	Residual glycaemic	Yes	No	Yes	No, no suitable proxies	NA	Yes, citrate levels and serum phosphate levels
		rs147581833	14755919	C	T	6.6e-28	1.34	1.273	1.411	0.29267	0.0261701	NA	Body fat	No, no suitable proxy	NA	Yes	No, no suitable proxies	NA	No
		rs6885132	14768092	C	G	1.1e-35	1.052	1.044	1.06	0.0506931	0.00389471	169.414	Residual glycaemic	Yes	No	Yes	Yes	No	No
		rs76549217	14768766	T	C	2e-11	1.089	1.065	1.114	0.0852598	0.0113699	56.2308	Residual glycaemic	Yes	No	Yes	No, no suitable proxies	NA	Yes, HbA1c levels
		rs79190780	14826193	T	G	2.1e-12	1.127	1.093	1.162	0.119559	0.0156291	NA	Residual glycaemic	No, no suitable proxy	NA	Yes	No, no suitable proxies	NA	No
RANBP3L	5	rs78923858	36208413	A	C	5.6e-09	1.055	1.038	1.073	0.0535408	0.00828826	NA	Residual glycaemic	No, no suitable proxy	NA	Yes	Yes	No	No
CTD-2116N24.1	5	rs72732603	38032494	G	A	3.9e-09	1.036	1.026	1.047	0.0353671	0.00494867	51.0767	Residual glycaemic	Yes	No	Yes	Yes	No	No
NNT	5	rs13186372	43612628	A	T	4.8e-08	1.036	1.024	1.049	0.0353671	0.00594419	35.4009	Body fat	Yes	No	Yes	Yes	No	No
MRPS30	5	rs6884702	44682589	G	A	5.4e-15	1.023	1.017	1.029	0.0227395	0.00300121	57.4075	Beta cell +PI	Yes	No	Yes	Yes	No	No
PARP8	5	rs117870891	49912344	C	T	1e-09	1.084	1.058	1.11	0.0806579	0.0123865	NA	Residual glycaemic	No, no suitable proxy	NA	Yes	Yes	No	No
		rs62366901	49930286	T	G	1e-16	1.027	1.021	1.033	0.0266419	0.00298949	79.4213	Body fat	Yes	No	Yes	Yes	No	No
ITGA1, ARL15	5	rs17261179	51791225	T	C	1.4e-17	1.028	1.022	1.034	0.0276152	0.00298657	85.4968	Body fat	Yes	No	Yes	Yes	No	No
		rs3762991	52085403	T	C	1.5e-19	1.031	1.024	1.038	0.0305292	0.00347586	77.1448	Residual glycaemic	Yes	No	Yes	Yes	No	No
		rs62370474	52768320	A	G	1e-08	1.025	1.017	1.033	0.0246926	0.0039977	38.1517	Body fat	Yes	No	Yes	Yes	No	No
		rs889292	52850891	T	C	1.2e-11	1.023	1.016	1.029	0.0227395	0.00350313	42.1356	Body fat	Yes	No	Yes	Yes	No	No
		rs1694068	53283630	A	T	4.2e-36	1.043	1.036	1.049	0.0421012	0.00343573	150.159	Metabolic syndrome	Yes	No	Yes	Yes	No	Yes, blood pressure, lipids, NAFLD
		rs39671	53465786	T	C	2e-12	1.025	1.018	1.032	0.0246926	0.00349627	49.8797	Metabolic syndrome	Yes	No	Yes	Yes	No	No
		rs139330292	53503097	T	A	1.8e-08	1.051	1.035	1.067	0.0497421	0.00782687	40.3898	Metabolic syndrome	Yes	No	Yes	No, no suitable proxies	NA	No
ANKRD55, SLC38A9, AC022431.2	5	rs3911664	55761177	A	G	1.4e-08	1.016	1.01	1.022	0.0158733	0.00302195	27.5907	Residual glycaemic	Yes	No	Yes	Yes	No	No
		rs13153834	55807960	C	T	5.9e-10	1.047	1.033	1.061	0.0459289	0.00686824	44.7179	Residual glycaemic	Yes	No	Yes	No, no suitable proxies	NA	No
		rs256904	55810305	T	A	5.5e-98	1.068	1.062	1.075	0.0657877	0.0028744	523.836	Residual glycaemic	Yes	No	Yes	Yes	No	Yes, blood pressure, RBC distribution width,
		rs9687846	55861894	A	G	3.9e-47	1.055	1.047	1.063	0.0535408	0.00388359	190.065	Lipodystrophy	Yes	No	Yes	Yes	No	Yes, lipid levels, WHR adj BMI
		rs96844	56196604	G	A	1.2e-13	1.026	1.019	1.032	0.0256677	0.00349285	54.0027	Metabolic syndrome	Yes	No	Yes	Yes	No	Yes, height
RAB3C	5	rs861293	57730132	C	T	4.6e-08	1.019	1.013	1.025	0.0188218	0.00301302	39.0226	Residual glycaemic	Yes	No	Yes	Yes	No	No
MAST4	5	rs34691	66287883	A	G	1.9e-08	1.018	1.012	1.024	0.0178399	0.00301599	34.9885	Residual glycaemic	Yes	No	Yes	Yes	No	No
PIK3R1	5	rs4976033	67714246	G	A	3e-19	1.029	1.023	1.034	0.0285875	0.00298366	91.8021	Lipodystrophy	Yes	No	Yes	Yes	No	Yes, lipids, SHBG, BFP
CTC-347C20.1	5	rs150100713	72027242	A	G	3.9e-08	1.025	1.017	1.033	0.0246926	0.0039977	38.1517	Body fat	Yes	No	Yes	Yes	No	No
POC5, HMGCR, ANKDD1B	5	rs34341	74934009	T	A	5.6e-28	1.035	1.029	1.041	0.0344014	0.00296631	134.499	Obesity	Yes	No	Yes	Yes	No	Yes, lipids, BF distribution
		rs1404990	75244122	A	T	2.1e-08	1.024	1.013	1.034	0.0237165	0.00551036	18.5243	Obesity	Yes	No	Yes	No, no suitable proxies	NA	Yes, BMI
ZBED3	5	rs7732130	76435004	G	A	6.7e-55	1.06	1.052	1.067	0.0582689	0.0038652	227.264	Beta cell +PI	Yes	No	Yes	Yes	No	Yes, WHR adj BMI
		rs2242159	76714380	C	T	2.7e-11	1.019	1.014	1.025	0.0188218	0.00250962	56.2476	Body fat	Yes	No	Yes	Yes	No	Yes, smoking initiation
		rs252761	77380723	G	T	2.7e-12	1.023	1.017	1.029	0.0227395	0.00300121	57.4075	Obesity	Yes	No	Yes	Yes	No	Yes, alkaline phosphatase
DMGDH, JMY	5	rs7445125	78507417	A	G	6e-23	1.029	1.023	1.035	0.0285875	0.00298366	91.8021	Body fat	Yes	No	Yes	Yes	No	No
AC008394.1	5	rs13185500	86520965	A	T	1.6e-08	1.021	1.014	1.027	0.0207825	0.00351002	35.0573	Residual glycaemic	Yes	No	Yes	Yes	No	No
TMEM161B-AS1	5	rs7442885	87682877	C	G	1.9e-11	1.028	1.021	1.036	0.0276152	0.00348603	62.7528	Obesity	Yes	No	Yes	Yes	No	Yes, sodium measurement
		rs7703782	87938557	A	T	7.8e-20	1.035	1.028	1.043	0.0344014	0.00346238	98.7196	Obesity	Yes	No	Yes	Yes	No	Yes, neuroticism and depressive symptoms
NR2F1-AS1	5	rs424482	92907684	G	A	6.1e-10	1.029	1.021	1.038	0.0285875	0.0039821	51.5379	Body fat	Yes	No	Yes	Yes	No	No
PCSK1, CTD-2337A12.1	5	rs261966	95849587	C	T	9.4e-17	1.025	1.019	1.031	0.0246926	0.00299534	67.9582	Obesity	Yes	No	Yes	Yes	No	No
SLCO6A1, PAM, CTC-503K11.2	5	rs17333350	101814609	G	A	1.1e-13	1.02	1.014	1.026	0.0198026	0.00301006	43.2808	Residual glycaemic	Yes	No	Yes	Yes	No	No
		rs78408340	102338739	G	C	2.7e-45	1.366	1.309	1.424	0.311887	0.0217466	NA	Body fat	No, no suitable proxy	NA	Yes	No, no suitable proxies	NA	Yes, SHBG, height, lean mass
		rs149802978	102346866	G	C	9.4e-45	1.124	1.107	1.142	0.116894	0.00777556	226.006	Beta cell -PI	Yes	No	Yes	No, no suitable proxies	NA	No
CTC-254B4.1	5	rs295030	106219514	A	G	4.1e-10	1.018	1.012	1.024	0.0178399	0.00301599	34.9885	Residual glycaemic	Yes	No	Yes	Yes	No	No
NREP, NREP-AS1	5	rs35658682	111285955	G	C	1e-11	1.022	1.016	1.028	0.0217615	0.00300415	52.4726	Obesity	Yes	No	Yes	Yes	No	No
TNFAIP8	5	rs1105770	118731247	T	G	6.2e-09	1.02	1.014	1.026	0.0198026	0.00301006	43.2807	Metabolic syndrome	Yes	No	Yes	Yes	No	No
CEP120	5	rs12655753	122682812	G	A	9.4e-17	1.055	1.043	1.068	0.0535408	0.00583653	84.1512	Residual glycaemic	Yes	No	Yes	Yes	No	No
CTC-228N24.3	5	rs6888037	127406259	T	G	1.8e-09	1.024	1.017	1.031	0.0237165	0.0034997	45.9241	Metabolic syndrome	Yes	No	Yes	Yes	No	Yes, alanine aminotransferase, lean mass
HSPA4	5	rs55914434	132395537	T	G	4.9e-10	1.023	1.017	1.03	0.0227395	0.00300121	57.4075	Metabolic syndrome	Yes	No	Yes	Yes	No	No
JADE2, PHF15	5	rs329122	133864599	A	G	3.8e-24	1.031	1.026	1.037	0.0305292	0.00248034	151.499	Beta cell +PI	Yes	No	Yes	Yes	No	Yes, BMI, smoking initiation
		rs319597	134241445	A	G	6.1e-10	1.02	1.014	1.026	0.0198026	0.00301006	43.2807	Body fat	Yes	No	Yes	Yes	No	No
WNT8A	5	rs35167448	137434493	T	C	8.1e-09	1.02	1.014	1.027	0.0198026	0.00301006	43.2807	Residual glycaemic	Yes	No	Yes	Yes	No	No
MFAP3	5	rs2099044	153548206	T	C	3.1e-13	1.026	1.019	1.032	0.0256677	0.00349285	54.0026	Obesity	Yes	No	Yes	Yes	No	No
EBF1	5	rs2963470	158001136	A	G	3.9e-28	1.037	1.031	1.044	0.0363319	0.00296057	150.6	Lipodystrophy	Yes	No	Yes	Yes	No	No
AC011343.1	5	rs17057112	159213685	G	A	7.7e-13	1.031	1.02	1.042	0.0305292	0.00547274	31.1187	Metabolic syndrome	Yes	No	Yes	No, no suitable proxies	NA	No
NSD1, FGFR4	5	rs3088050	176726635	G	A	8.7e-19	1.032	1.025	1.039	0.0314987	0.00347248	82.2822	Residual glycaemic	Yes	No	Yes	Yes	No	Yes, WC adj BMI
MGAT1	5	rs117657946	180224259	G	A	2.1e-09	1.028	1.019	1.036	0.0276152	0.00448644	37.8872	Body fat	Yes	No	Yes	Yes	No	No
GMDS	6	rs3800120	1894146	G	C	6.9e-09	1.034	1.022	1.047	0.0334348	0.00595576	31.5154	Residual glycaemic	Yes	No	Yes	Yes	No	No
SSR1, RREB1	6	rs9379084	7231843	G	A	6.9e-56	1.077	1.068	1.087	0.0741794	0.00428146	300.181	Residual glycaemic	Yes	No	Yes	Yes	No	Yes, heel BMD, height, SHBG, lean mass, offspring birth weight
		rs2714343	7254957	A	G	5.4e-31	1.033	1.027	1.039	0.0324672	0.00297207	119.336	Residual glycaemic	Yes	No	Yes	Yes	No	No
		rs116039287	7315840	A	G	4.8e-14	1.024	1.017	1.032	0.0237165	0.0034997	45.9241	Residual glycaemic	Yes	No	Yes	Yes	No	No
JARID2	6	rs11751816	15382518	A	G	5.7e-12	1.019	1.014	1.025	0.0188218	0.00250962	56.2478	Body fat	Yes	No	Yes	Yes	No	No
		rs727734	15475051	A	T	7.1e-10	1.022	1.016	1.029	0.0217615	0.00300415	52.4726	Residual glycaemic	Yes	No	Yes	Yes	No	No
CDKAL1	6	rs6926312	19712293	A	G	1.1e-12	1.022	1.016	1.028	0.0217615	0.00300415	52.4726	Residual glycaemic	Yes	No	Yes	Yes	No	No
		rs9358336	20466995	T	C	1e-09	1.018	1.011	1.025	0.0178399	0.0035204	25.6804	Residual glycaemic	Yes	No	Yes	Yes	No	No
		rs12206516	20506815	A	G	3.7e-33	1.049	1.041	1.057	0.0478373	0.00390589	150.001	Body fat	Yes	No	Yes	Yes	No	Yes, triglyceride levels but only 2e-8
		rs142609509	20529054	T	C	6e-10	1.083	1.058	1.108	0.079735	0.0119156	44.7779	Metabolic syndrome	Yes	No	Yes	No, no suitable proxies	NA	No
		rs147434309	20577467	G	A	1.8e-16	1.147	1.112	1.183	0.13715	0.015811	NA	Residual glycaemic	No, no suitable proxy	NA	Yes	No, no suitable proxies	NA	No
		rs111564329	20607724	G	A	5.4e-09	1.112	1.077	1.148	0.10616	0.0163167	NA	Beta cell +PI	No, no suitable proxy	NA	Yes	No, no suitable proxies	NA	No
		rs117656456	20671458	A	C	2.5e-08	1.119	1.076	1.163	0.112435	0.0199923	NA	Body fat	No, no suitable proxy	NA	Yes	Yes	No	No
		rs7766070	20686573	A	C	0	1.141	1.134	1.148	0.131905	0.00313973	1764.98	Beta cell +PI	Yes	No	Yes	Yes	No	Yes, body weight and mean corpuscular volume
		rs72832303	20718780	G	A	1.8e-15	1.106	1.08	1.132	0.10075	0.0121372	68.9055	Beta cell +PI	Yes	No	Yes	No, no suitable proxies	NA	No
		rs140249932	20725365	G	A	1.2e-08	1.13	1.088	1.174	0.122218	0.0193247	NA	Body fat	No, no suitable proxy	NA	Yes	Yes	No	No
		rs117267852	20725955	T	C	1.1e-10	1.175	1.123	1.229	0.161268	0.0230941	NA	Residual glycaemic	No, no suitable proxy	NA	Yes	No, no suitable proxies	NA	No
		rs74371219	20772556	G	A	4.5e-08	1.118	1.079	1.158	0.111541	0.0181157	NA	Body fat	No, no suitable proxy	NA	Yes	No, no suitable proxies	NA	No
		rs149781755	20808263	G	A	2.4e-10	1.118	1.083	1.155	0.111541	0.0162278	NA	Residual glycaemic	No, no suitable proxy	NA	Yes	No, no suitable proxies	NA	No
		rs9465936	20927169	T	G	4.2e-18	1.029	1.022	1.035	0.0285875	0.00348264	67.3806	Beta cell +PI	Yes	No	Yes	Yes	No	No
		rs114381567	20986915	C	G	1.5e-09	1.075	1.053	1.097	0.0723207	0.0105497	46.9942	Residual glycaemic	Yes	No	Yes	No, no suitable proxies	NA	No
		rs11967298	21079357	A	G	3.2e-16	1.029	1.022	1.036	0.0285875	0.00348264	67.3806	Residual glycaemic	Yes	No	Yes	Yes	No	No
		rs74387263	21131663	C	T	1e-15	1.07	1.053	1.087	0.0676586	0.00817113	68.5618	Residual glycaemic	Yes	No	Yes	No, no suitable proxies	NA	No
RP1-209A6.1	6	rs16887160	23014446	A	C	3.9e-08	1.017	1.01	1.025	0.0168571	0.00352387	22.8837	Residual glycaemic	Yes	No	Yes	Yes	No	No
HIST1H4E	6	rs9358927	26330492	T	G	9.1e-13	1.025	1.019	1.031	0.0246926	0.00299534	67.9584	Obesity	Yes	No	Yes	Yes	No	No
MICF	6	rs1150674	28134368	A	G	2.1e-08	1.031	1.02	1.042	0.0305292	0.00547274	31.1187	Metabolic syndrome	Yes	No	Yes	Yes	No	No
		rs6456865	28852364	A	G	3.6e-10	1.026	1.018	1.034	0.0256677	0.00399379	41.3052	Metabolic syndrome	Yes	No	Yes	Yes	No	No
MHC region	6	rs142986308	31112701	A	G	5e-08	1.117	1.078	1.157	0.110647	0.0181322	NA	Residual glycaemic	No, no suitable proxy	NA	Yes	No, no suitable proxies	NA	No
		rs879882	31139452	C	T	8.9e-46	1.043	1.037	1.049	0.0421012	0.00294349	204.58	Metabolic syndrome	Yes	No	Yes	Yes	No	No
		rs139073773	31241035	G	A	7.9e-12	1.131	1.095	1.168	0.123102	0.016504	NA	Body fat	No, no suitable proxy	NA	Yes	No, rs147837208 proxy is used, r2=0.95	NA	No
		rs147837208	31096302	G	C	1.131	1.095	1.168	0.123102	0.016504	7.9e-12		Body fat	NA	NA	NA	Yes	No
		rs7755852	31277988	G	A	7.8e-12	1.03	1.021	1.039	0.0295588	0.00447769	NA	Residual glycaemic	No, no suitable proxy	NA	Yes	Yes	No	No
		rs11961408	31317850	A	G	1.9e-18	1.03	1.023	1.036	0.0295588	0.00347924	72.1779	Metabolic syndrome	Yes	No	Yes	Yes	No	No
		rs2534653	31491720	G	A	4.4e-11	1.007	0.999	1.014	0.00697561	0.00406945	2.93829	Metabolic syndrome	Yes	No	Yes	Yes	No	No
		rs1053924	32120715	C	T	2.1e-18	1.023	1.017	1.029	0.0227395	0.00300121	57.4075	Body fat	Yes	No	Yes	Yes	No	Yes, phosphatidylcholine
		rs206015	32182759	G	A	4.6e-12	1.016	1.008	1.024	0.0158733	0.00403325	15.4891	Residual glycaemic	Yes	No	Yes	Yes	No	No
		rs3806155	32373378	T	A	3.1e-15	1.086	1.065	1.107	0.0825012	0.00996246	68.5784	Beta cell -PI	Yes	No	Yes	No, no suitable proxies	NA	No
		rs522308	32581922	T	C	2.6e-30	1.038	1.031	1.045	0.0372958	0.00345234	116.706	Metabolic syndrome	Yes	No	Yes	Yes	No	No
		rs2621396	32752913	T	A	3.1e-09	1.017	1.011	1.023	0.0168571	0.00301897	31.1781	Metabolic syndrome	Yes	No	Yes	Yes	No	No
		rs2071465	32805470	G	C	1.9e-10	1.02	1.014	1.026	0.0198026	0.00301006	43.2807	Residual glycaemic	Yes	No	Yes	Yes	No	No
		rs1705003	33385953	G	A	1.6e-10	1.026	1.018	1.035	0.0256677	0.00399379	41.3052	Obesity	Yes	No	Yes	Yes	No	No
		rs75080135	33552707	A	C	5e-16	1.029	1.021	1.036	0.0285875	0.0039821	51.5379	Body fat	Yes	No	Yes	Yes	No	Yes, platelet count and platelet crit
		rs17600959	33802636	A	G	4.9e-10	1.021	1.015	1.027	0.0207825	0.00300711	47.7639	Body fat	Yes	No	Yes	Yes	No	No
		rs10214450	34190449	T	C	1.4e-08	1.05	1.033	1.068	0.0487902	0.00832805	34.3224	Lipodystrophy	Yes	No	Yes	Yes	No	No
		rs4713761	34209281	T	A	4.5e-39	1.086	1.072	1.1	0.0825012	0.00661998	155.313	Metabolic syndrome	Yes	No	Yes	Yes	No	Yes, height
ZNF76	6	rs33959228	35259397	C	T	1.7e-14	1.101	1.076	1.128	0.0962189	0.0117186	67.4173	Metabolic syndrome	Yes	No	Yes	No, no suitable proxies	NA	Yes, platelet crit
RP1-90K10.4	6	rs1321313	36618821	C	T	2.7e-09	1.02	1.013	1.027	0.0198026	0.00351347	31.7668	Metabolic syndrome	Yes	No	Yes	Yes	No	Yes, QRS duration (ECG)
		rs72846863	36911274	G	A	6.8e-10	1.026	1.016	1.036	0.0256677	0.00499714	26.3835	Residual glycaemic	Yes	No	Yes	Yes	No	No
ZFAND3, KCNK16, KCNK17, GLP1R, USP49, LRFN2	6	rs12663450	38135730	G	A	1.6e-09	1.039	1.027	1.052	0.0382587	0.00592693	NA	Body fat	No, no suitable proxy	NA	Yes	Yes	No	No
		rs1412265	38953335	C	A	2.3e-21	1.031	1.024	1.038	0.0305292	0.00347586	77.1449	Residual glycaemic	Yes	No	Yes	Yes	No	Yes, smoking initiation
		rs10305457	39034095	T	C	2e-10	1.036	1.026	1.047	0.0353671	0.00494867	51.0767	Beta cell +PI	Yes	No	Yes	No, no suitable proxies	NA	No
		rs9366994	39048060	C	T	3.9e-29	1.037	1.029	1.046	0.0363319	0.00395126	84.5484	Residual glycaemic	Yes	No	Yes	Yes	No	No
		rs57143316	39069291	C	T	2.3e-08	1.033	1.022	1.043	0.0324672	0.00546209	35.3323	Body fat	Yes	No	Yes	Yes	No	No
		rs7751419	39115413	C	T	3.9e-09	1.02	1.013	1.027	0.0198026	0.00351347	31.7668	Residual glycaemic	Yes	No	Yes	Yes	No	No
		rs3734618	39284184	G	A	3.2e-32	1.032	1.026	1.038	0.0314987	0.00297496	112.104	Body fat	Yes	No	Yes	Yes	No	No
		rs114635781	39288316	G	A	8.4e-11	1.121	1.083	1.161	0.114221	0.017595	NA	Beta cell -PI	No, no suitable proxy	NA	Yes	No, no suitable proxies	NA	No
		rs1109772	39288945	A	G	4.5e-12	1.048	1.034	1.063	0.0468836	0.00686164	46.6859	Beta cell -PI	Yes	No	Yes	No, no suitable proxies	NA	No
		rs9296294	39339561	A	G	2.2e-08	1.018	1.012	1.024	0.0178399	0.00301599	34.9885	Residual glycaemic	Yes	No	Yes	Yes	No	No
		rs2504093	39832964	C	T	4.4e-10	1.017	1.011	1.023	0.0168571	0.00301897	31.1781	Residual glycaemic	Yes	No	Yes	Yes	No	No
		rs34298980	40409243	T	C	1.9e-20	1.03	1.023	1.036	0.0295588	0.00347924	72.1779	Obesity	Yes	No	Yes	Yes	No	Yes, height, BMI and CRP
		rs4711658	41162891	C	T	7e-10	1.018	1.012	1.024	0.0178399	0.00301599	34.9885	Residual glycaemic	Yes	No	Yes	Yes	No	No
		rs2057069	41681622	A	T	3.2e-10	1.02	1.014	1.026	0.0198026	0.00301006	43.2807	Body fat	Yes	No	Yes	Yes	No	Yes, GFR
VEGFA	6	rs2841648	43269179	C	A	3.9e-10	1.017	1.011	1.023	0.0168571	0.00301897	31.1781	Residual glycaemic	Yes	No	Yes	Yes	No	No
		rs833067	43739989	T	C	1.9e-10	1.02	1.014	1.026	0.0198026	0.00301006	43.2807	Body fat	Yes	No	Yes	Yes	No	No
		rs6905288	43758873	A	G	1.4e-27	1.034	1.027	1.04	0.0334348	0.00346574	93.0691	Lipodystrophy	Yes	No	Yes	Yes	No	Yes, BMI, WHR adj BMI, WHR, CAD and lipid levels
		rs2894536	43801878	C	T	8e-10	1.025	1.017	1.032	0.0246926	0.0039977	38.1516	Residual glycaemic	Yes	No	Yes	Yes	No	No
		rs6458354	43814190	C	T	2.4e-24	1.035	1.029	1.042	0.0344014	0.00296631	134.499	Beta cell +PI	Yes	No	Yes	Yes	No	No
		rs72863966	43872093	C	A	3e-08	1.02	1.013	1.027	0.0198026	0.00351347	31.7668	Residual glycaemic	Yes	No	Yes	Yes	No	No
TFAP2B	6	rs3798519	50788778	C	A	1e-36	1.048	1.041	1.055	0.0468836	0.00341928	188.006	Obesity	Yes	No	Yes	Yes	No	Yes, BMI, urolithasis, childhood body size
		rs1327271	51215153	G	C	4.1e-10	1.03	1.021	1.039	0.0295588	0.00447769	43.5779	Obesity	Yes	No	Yes	No, no suitable proxies	NA	No
		rs2504706	51258579	T	C	2.1e-11	1.024	1.017	1.031	0.0237165	0.0034997	45.9241	Obesity	Yes	No	Yes	Yes	No	No
		rs17667073	51429437	C	T	2.6e-08	1.052	1.035	1.07	0.0506931	0.00831209	37.1944	Body fat	Yes	No	Yes	No, no suitable proxies	NA	No
RP3-523E19.2	6	rs2749014	52627322	A	G	4.9e-10	1.023	1.016	1.029	0.0227395	0.00350313	42.1355	Body fat	Yes	No	Yes	Yes	No	No
		rs2817111	53125700	C	G	2.4e-09	1.02	1.014	1.026	0.0198026	0.00301006	43.2807	Body fat	Yes	No	Yes	Yes	No	No
		rs9382231	53639763	G	A	3e-10	1.019	1.012	1.026	0.0188218	0.00351693	28.6413	Metabolic syndrome	Yes	No	Yes	Yes	No	No
EEF1B2P5	6	rs10943822	64191578	T	A	4.4e-09	1.019	1.014	1.025	0.0188218	0.00250962	56.2478	Residual glycaemic	Yes	No	Yes	Yes	No	No
SENP6	6	rs72888748	76433638	G	A	9.4e-12	1.027	1.02	1.034	0.0266419	0.00348944	58.2935	Body fat	Yes	No	Yes	Yes	No	No
TPBG, UBE3D	6	rs13207433	83040285	T	C	1.9e-08	1.018	1.011	1.024	0.0178399	0.0035204	25.6804	Residual glycaemic	Yes	No	Yes	Yes	No	No
		rs1757856	83473474	G	T	4.1e-08	1.019	1.011	1.026	0.0188218	0.00402133	21.9069	Obesity	Yes	No	Yes	Yes	No	No
PRDX2P4	6	rs11155284	100596894	C	T	4.5e-08	1.023	1.016	1.031	0.0227395	0.00350313	42.1355	Body fat	Yes	No	Yes	Yes	No	No
RP11-427E4.1	6	rs11755801	105034951	T	C	2e-08	1.029	1.019	1.039	0.0285875	0.0049825	32.9197	Metabolic syndrome	Yes	No	Yes	Yes	No	No
BEND3	6	rs62427977	107426692	G	C	3.5e-17	1.03	1.023	1.037	0.0295588	0.00347924	72.1779	Metabolic syndrome	Yes	No	Yes	Yes	No	No
REV3L	6	rs6568685	111821113	C	A	7e-10	1.028	1.02	1.036	0.0276152	0.00398599	47.998	Body fat	Yes	No	Yes	No, no suitable proxies	NA	No
NUS1	6	rs17078452	117216904	G	A	4.9e-10	1.037	1.026	1.049	0.0363319	0.00544091	44.5896	Body fat	Yes	No	Yes	No, no suitable proxies	NA	No
		rs72951506	118011723	C	T	5.3e-23	1.041	1.033	1.049	0.0401818	0.00393602	104.218	Residual glycaemic	Yes	No	Yes	Yes	No	No
CENPW, SOGA3, RP11-624M8.1	6	rs9375411	126116953	G	A	2.3e-08	1.018	1.012	1.024	0.0178399	0.00301599	34.9885	Obesity	Yes	No	Yes	Yes	No	No
		rs11759026	126792095	G	A	3.2e-65	1.06	1.053	1.067	0.0582689	0.00338045	297.116	Residual glycaemic	Yes	No	Yes	Yes	No	Yes, brain regions volume, neuroticism, cortical surface area
		rs2800733	127416930	A	G	2e-36	1.045	1.038	1.052	0.0440169	0.00342913	164.767	Beta cell +PI	Yes	No	Yes	Yes	No	No
L3MBTL3	6	rs1415701	130345835	A	G	3.1e-14	1.026	1.019	1.032	0.0256677	0.00349285	54.0026	Metabolic syndrome	Yes	No	Yes	Yes	No	Yes, birthweight, height, heel BMD
MED23, ENPP3	6	rs2749924	131927007	G	C	2.8e-22	1.033	1.027	1.04	0.0324672	0.00297207	119.336	Obesity	Yes	No	Yes	Yes	No	No
SLC35D3, RPL35AP3	6	rs6917676	137291296	T	G	8.6e-40	1.039	1.033	1.045	0.0382587	0.00295486	167.644	Beta cell -PI	Yes	No	Yes	Yes	No	No
		rs9321595	137672375	G	C	3.1e-08	1.021	1.014	1.027	0.0207825	0.00351002	35.0573	Residual glycaemic	Yes	No	Yes	Yes	No	No
NHSL1, REPS1	6	rs6905226	138773071	C	G	1.1e-10	1.026	1.018	1.034	0.0256677	0.00399379	41.3052	Residual glycaemic	Yes	No	Yes	Yes	No	No
		rs9376353	138855975	A	T	4.4e-18	1.027	1.021	1.033	0.0266419	0.00298949	79.4216	Residual glycaemic	Yes	No	Yes	Yes	No	No
		rs9376382	139205386	C	T	5.7e-09	1.019	1.013	1.025	0.0188218	0.00301302	39.0225	Residual glycaemic	Yes	No	Yes	Yes	No	No
		rs668459	139835689	C	T	1.1e-13	1.024	1.018	1.029	0.0237165	0.00299827	62.5692	Lipodystrophy	Yes	No	Yes	Yes	No	Yes, haemoglobin levels, lipid levels, WHR adj BMI
		rs17069206	140007877	C	T	1.2e-09	1.025	1.017	1.033	0.0246926	0.0039977	38.1516	Body fat	Yes	No	Yes	Yes	No	Yes, height (EAS)
		rs13194747	140320908	C	T	2.5e-13	1.027	1.02	1.034	0.0266419	0.00348944	58.2935	Body fat	Yes	No	Yes	Yes	No	No
HIVEP2	6	rs12200517	143020752	A	G	9.1e-11	1.027	1.02	1.035	0.0266419	0.00348944	58.2935	Beta cell -PI	Yes	No	Yes	Yes	No	No
		rs6570526	143058692	G	C	2.5e-24	1.031	1.025	1.037	0.0305292	0.00297785	105.105	Residual glycaemic	Yes	No	Yes	Yes	No	No
		rs11969311	143196518	A	C	3.4e-11	1.026	1.019	1.034	0.0256677	0.00349285	54.0026	Body fat	Yes	No	Yes	Yes	No	No
ESR1	6	rs3853248	152139886	C	T	1.9e-10	1.022	1.015	1.029	0.0217615	0.00350657	38.5134	Residual glycaemic	Yes	No	Yes	Yes	No	No
RGS17	6	rs9397581	153383590	A	G	1.4e-21	1.033	1.026	1.039	0.0324672	0.0034691	87.5901	Obesity	Yes	No	Yes	Yes	No	No
OPRM1	6	rs3778156	154404313	G	A	1.8e-08	1.026	1.018	1.035	0.0256677	0.00399379	41.3052	Obesity	Yes	No	Yes	Yes	No	No
RP11-230C9.1	6	rs6905058	156986550	C	A	3.8e-10	1.028	1.018	1.038	0.0276152	0.00498737	30.6586	Residual glycaemic	Yes	No	Yes	Yes	No	No
SLC22A3	6	rs487060	160774459	C	T	2.3e-24	1.031	1.025	1.037	0.0305292	0.00297785	105.105	Metabolic syndrome	Yes	No	Yes	Yes	No	Yes, gluteofemoral adipose tissue volumes
		rs1321850	161694179	G	T	3e-08	1.018	1.012	1.024	0.0178399	0.00301599	34.9885	Residual glycaemic	Yes	No	Yes	Yes	No	No
QKI, RP1-230L10.1	6	rs34709632	163048380	A	G	7.4e-09	1.036	1.025	1.048	0.0353671	0.00544619	42.1711	Obesity	Yes	No	Yes	No, no suitable proxies	NA	No
		rs2759398	163885951	A	T	7e-09	1.023	1.016	1.03	0.0227395	0.00350313	42.1355	Body fat	Yes	No	Yes	Yes	No	No
		rs4709746	164133001	C	T	1.6e-20	1.045	1.036	1.054	0.0440169	0.00441313	99.482	Lipodystrophy	Yes	No	Yes	Yes	No	Yes, height, SHBG, reticulocyte count
PDE10A	6	rs1021509	166182536	A	C	5.9e-09	1.016	1.01	1.022	0.0158733	0.00302195	27.5907	Metabolic syndrome	Yes	No	Yes	Yes	No	Yes, platelet count
		rs77273391	166219191	C	T	6.5e-09	1.084	1.055	1.115	0.0806579	0.0138353	NA	Residual glycaemic	No, no suitable proxy	NA	Yes	Yes	No	No
FGFR1OP, RP11-517H2.6	6	rs9459835	167417551	T	G	4.2e-12	1.021	1.016	1.027	0.0207825	0.00250469	68.8477	Metabolic syndrome	Yes	No	Yes	Yes	No	No
MAD1L1, AC110781.3	7	rs11766944	1888051	G	A	1.1e-22	1.04	1.032	1.048	0.0392207	0.00393982	99.1011	Obesity	Yes	Yes	Yes	Yes	No	No
FOXK1	7	rs28411900	4691060	T	C	1.8e-11	1.03	1.022	1.039	0.0295588	0.00397822	55.2073	Body fat	Yes	No	Yes	Yes	No	No
C1GALT1	7	rs12702586	7211940	A	G	1.5e-09	1.027	1.018	1.035	0.0266419	0.00449082	35.1949	Residual glycaemic	Yes	No	Yes	Yes	No	No
TMEM106B	7	rs4721059	12267495	C	G	2.6e-09	1.019	1.013	1.024	0.0188218	0.00301302	39.0225	Metabolic syndrome	Yes	yes	Yes	Yes	No	No
EUM1, DGKB	7	rs138348096	13829482	A	G	1.9e-11	1.074	1.052	1.097	0.07139	0.0105596	45.7064	Body fat	Yes	No	Yes	Yes	No	No
		rs10950494	13892902	A	G	2e-25	1.027	1.021	1.033	0.0266419	0.00298949	79.4216	Beta cell -PI	Yes	No	Yes	Yes	No	No
		rs62454583	13985466	A	T	2.2e-10	1.037	1.027	1.048	0.0363319	0.00494388	54.006	Body fat	Yes	No	Yes	No, no suitable proxies	NA	No
		rs17168486	14898282	T	C	3.1e-59	1.06	1.052	1.067	0.0582689	0.0038652	227.263	Body fat	Yes	No	Yes	Yes	No	Yes, fasting glucose
		rs4719433	15065003	C	T	6.2e-102	1.065	1.059	1.071	0.0629748	0.00288252	477.298	Beta cell +PI	Yes	No	Yes	Yes	No	Yes, fasting glucose adj BMI
		rs17168605	15069018	T	A	5.8e-12	1.048	1.035	1.062	0.0468836	0.00636845	54.1969	Body fat	Yes	No	Yes	No, no suitable proxies	NA	No
		rs38205	15913588	A	C	2e-09	1.019	1.013	1.025	0.0188218	0.00301302	39.0225	Metabolic syndrome	Yes	No	Yes	Yes	No	Yes, triglyceride levels
HDAC9	7	rs302177	18311060	G	C	1.9e-12	1.026	1.019	1.033	0.0256677	0.00349285	54.0026	Body fat	Yes	No	Yes	Yes	No	No
IGF2BP3	7	rs10259561	22859093	G	A	2.1e-11	1.019	1.013	1.025	0.0188218	0.00301302	39.0225	Body fat	Yes	No	Yes	Yes	No	No
		rs73281645	23432286	T	A	3.7e-19	1.032	1.025	1.039	0.0314987	0.00347248	82.2822	Beta cell -PI	Yes	No	Yes	Yes	No	No
		rs227941	23602591	T	C	1.3e-14	1.036	1.027	1.045	0.0353671	0.00445164	63.119	Residual glycaemic	Yes	No	Yes	Yes	No	No
LOC646588, NFE2L3	7	rs35274205	25952059	A	G	2.7e-14	1.027	1.02	1.034	0.0266419	0.00348944	58.2935	Metabolic syndrome	Yes	No	Yes	Yes	No	Yes, HC adj BMI
		rs1534696	26397239	C	A	1.9e-09	1.02	1.014	1.026	0.0198026	0.00301006	43.2807	Lipodystrophy	Yes	No	Yes	Yes	No	Yes, WHR, WHR adj BMI, HDL
		rs6968655	26569130	G	T	2.2e-10	1.02	1.013	1.028	0.0198026	0.00351347	31.7668	Body fat	Yes	No	Yes	Yes	No	No
JAZF1	7	rs74847755	28163358	T	G	1.9e-10	1.061	1.044	1.079	0.0592119	0.00824101	51.6246	Body fat	Yes	No	Yes	No, no suitable proxies	NA	No
		rs860262	28194397	C	A	1.4e-131	1.076	1.07	1.083	0.0732505	0.00285297	659.216	Metabolic syndrome	Yes	No	Yes	Yes	No	Yes, SHBG, lung function (FVC)
CRHR2	7	rs917195	30728452	C	T	3.8e-27	1.039	1.032	1.046	0.0382587	0.003449	123.048	Body fat	Yes	No	Yes	Yes	No	No
AOAH	7	rs4720212	36735353	G	A	1.4e-08	1.02	1.014	1.026	0.0198026	0.00301006	43.2807	Residual glycaemic	Yes	No	Yes	Yes	No	No
AC005022.1	7	rs13222509	41356123	C	T	1.3e-10	1.022	1.016	1.029	0.0217615	0.00300415	52.4726	Obesity	Yes	No	Yes	Yes	No	No
URGCP-MRPS24, AEBP1, GCK, CAMK2B	7	rs10232743	43910882	T	C	3.1e-08	1.064	1.043	1.086	0.0620354	0.0101705	37.2043	Body fat	Yes	No	Yes	No, no suitable proxies	NA	No
		rs62460065	44151009	T	C	1.9e-12	1.022	1.016	1.028	0.0217615	0.00300415	52.4726	Beta cell +PI	Yes	No	Yes	Yes	No	No
		rs2908296	44193462	T	G	1e-14	1.029	1.022	1.037	0.0285875	0.00348264	67.3806	Metabolic syndrome	Yes	No	Yes	Yes	No	No
		rs878521	44255643	A	G	1.2e-50	1.049	1.042	1.055	0.0478373	0.00341601	196.108	Beta cell +PI	Yes	No	Yes	Yes	No	Yes, fasting glucose
		rs116913033	44365549	C	T	1.6e-17	1.041	1.031	1.05	0.0401818	0.00492479	66.5708	Beta cell -PI	Yes	No	Yes	Yes	No	No
AC073325.1	7	rs77211442	45564142	G	C	2.8e-09	1.084	1.059	1.111	0.0806579	0.0119045	45.9062	Beta cell -PI	Yes	No	Yes	No, no suitable proxies	NA	No
AC004899.3, VWC2	7	rs11983595	48849508	A	G	1.7e-08	1.021	1.014	1.028	0.0207825	0.00351002	35.0573	Body fat	Yes	No	Yes	Yes	No	No
		rs7458670	49592943	T	C	9e-13	1.023	1.017	1.029	0.0227395	0.00300121	57.4075	Obesity	Yes	No	Yes	Yes	No	No
DDC, GRB10	7	rs2237442	50698549	A	G	1.8e-11	1.022	1.016	1.028	0.0217615	0.00300415	52.4726	Body fat	Yes	No	Yes	Yes	No	No
		rs720068	51023321	C	T	2.6e-12	1.058	1.043	1.073	0.0563803	0.00728528	59.8911	Residual glycaemic	Yes	No	Yes	No, no suitable proxies	NA	No
		rs735048	51087799	A	G	1.9e-10	1.024	1.017	1.031	0.0237165	0.0034997	45.9241	Metabolic syndrome	Yes	No	Yes	Yes	No	No
ZNF713, CICP11	7	rs10249231	55821556	C	T	8.5e-13	1.027	1.02	1.034	0.0266419	0.00348944	58.2935	Body fat	Yes	No	Yes	Yes	No	No
AUTS2	7	rs10950177	68771861	G	A	4.6e-08	1.013	1.007	1.02	0.0129162	0.00303092	18.1602	Body fat	Yes	No	Yes	Yes	No	No
		rs7790934	69701965	G	A	1.1e-43	1.044	1.038	1.05	0.0430595	0.00294067	214.411	Body fat	Yes	No	Yes	Yes	No	No
GTF2I	7	rs6460047	73042443	C	T	1e-10	1.027	1.019	1.034	0.0266419	0.00398989	44.5872	Residual glycaemic	Yes	No	Yes	Yes	No	Yes, alcohol consumption, alanine aminotransferase, monocyte count
		rs7792074	73432630	A	G	2.8e-09	1.02	1.014	1.025	0.0198026	0.00301006	43.2807	Body fat	Yes	No	Yes	Yes	No	No
		rs35005436	74134911	C	T	3.2e-12	1.031	1.022	1.041	0.0305292	0.00447332	46.5769	Residual glycaemic	Yes	No	Yes	Yes	No	Yes, AF, heart failure
MAGI2, RP5-899E9.1	7	rs3926926	76558271	G	A	3e-10	1.028	1.02	1.037	0.0276152	0.00398599	47.998	Obesity	Yes	No	Yes	Yes	No	Yes, BMI
		rs150429692	76727093	T	C	5.2e-13	1.032	1.024	1.041	0.0314987	0.00397048	62.9359	Obesity	Yes	No	No	Yes	No	No
		rs9641219	77044764	T	G	1.2e-09	1.019	1.013	1.025	0.0188218	0.00301302	39.0225	Obesity	Yes	No	Yes	Yes	No	No
		rs1852006	77829768	G	A	2.7e-10	1.018	1.012	1.024	0.0178399	0.00301599	34.9885	Obesity	Yes	No	Yes	Yes	No	Yes, BMI
SEMA3D	7	rs10231441	84646899	A	T	2.5e-08	1.016	1.01	1.022	0.0158733	0.00302195	27.5907	Metabolic syndrome	Yes	No	Yes	Yes	No	No
STEAP1, AC004969.1	7	rs39257	89766208	A	G	3.7e-27	1.031	1.025	1.037	0.0305292	0.00297785	105.105	Beta cell -PI	Yes	No	Yes	Yes	No	No
CALCR	7	rs8179	92236164	C	T	4.4e-08	1.025	1.017	1.033	0.0246926	0.0039977	38.1516	Metabolic syndrome	Yes	No	Yes	Yes	No	Yes, blood cell counts
		rs76369672	93118736	C	T	2.8e-14	1.023	1.017	1.029	0.0227395	0.00300121	57.4075	Residual glycaemic	Yes	No	No	Yes	No	No
LMTK2	7	rs9641233	97810918	G	A	1.8e-09	1.036	1.025	1.047	0.0353671	0.00544619	42.1711	Beta cell -PI	Yes	No	Yes	Yes	No	No
STAG3L5P-PVRIG2P-PILRB, PILRB, ZAN, AP1S1	7	rs142520867	99949801	A	C	8.7e-09	1.069	1.045	1.093	0.0667236	0.0115851	33.1712	Body fat	Yes	No	Yes	No, no suitable proxies	NA	No
		rs4727462	100327089	C	G	6.9e-14	1.041	1.031	1.051	0.0401818	0.00492479	66.5708	Beta cell +PI	Yes	No	Yes	Yes	No	No
		rs6969685	100795746	C	T	3.6e-08	1.018	1.012	1.024	0.0178399	0.00301599	34.9885	Obesity	Yes	No	Yes	Yes	No	No
RASA4, FBXL13, RELN, DNAJC2	7	rs12534945	102058179	C	T	7.7e-09	1.02	1.012	1.027	0.0198026	0.00401738	24.2975	Beta cell -PI	Yes	No	Yes	Yes	No	Yes, insomnia (female only)
		rs76999373	102333858	T	C	8.7e-14	1.025	1.014	1.036	0.0246926	0.00550495	20.1199	Residual glycaemic	Yes	No	Yes	Yes	No	No
		rs7781557	102481891	C	T	5.8e-25	1.046	1.038	1.055	0.0449734	0.00391713	131.818	Beta cell -PI	Yes	No	Yes	Yes	No	No
		rs62484946	102553366	C	T	7.3e-15	1.086	1.065	1.107	0.0825012	0.00996246	68.5784	Beta cell -PI	Yes	No	Yes	No, no suitable proxies	NA	No
		rs262350	103420708	C	T	5.3e-11	1.021	1.015	1.027	0.0207825	0.00300711	47.7639	Obesity	Yes	No	Yes	Yes	No	No
LHFPL3	7	rs73186041	104916716	G	C	5.5e-09	1.02	1.014	1.026	0.0198026	0.00301006	43.2807	Body fat	Yes	No	Yes	Yes	No	No
PRKAR2B	7	rs7808028	106714709	C	T	3.2e-08	1.02	1.014	1.026	0.0198026	0.00301006	43.2807	Metabolic syndrome	Yes	No	Yes	Yes	No	No
RP11-736E3.1	7	rs3906052	112882514	G	A	4e-08	1.019	1.013	1.025	0.0188218	0.00301302	39.0225	Obesity	Yes	No	Yes	Yes	No	No
CTTNBP2	7	rs13239186	117510621	T	C	6.3e-11	1.025	1.018	1.032	0.0246926	0.00349627	49.8797	Body fat	Yes	No	Yes	Yes	No	Yes, neuroticism and educational attainment
GRM8, GCC1, PAX4, LEP	7	rs150715188	126725677	C	A	2.6e-24	1.391	1.31	1.477	0.330023	0.0306101	NA	Residual glycaemic	No, no suitable proxy	NA	Yes	No, no suitable proxies	NA	No
		rs139034871	127200646	C	T	2.1e-20	1.244	1.191	1.299	0.218332	0.0222136	NA	Body fat	No, no suitable proxy	NA	Yes	No, no suitable proxies	NA	No
		rs62483173	127230676	C	T	5.4e-24	1.024	1.018	1.03	0.0237165	0.00299827	62.5692	Residual glycaemic	Yes	No	Yes	Yes	No	No
		rs2233580	127253550	T	C	1e-179	1.388	1.358	1.42	0.327864	0.0111484	NA	Residual glycaemic	No, no suitable proxy	NA	Yes	Yes	No	Yes, HbA1c levels
		rs3824004	127253551	T	G	3.8e-41	1.271	1.229	1.315	0.239804	0.0171445	NA	Body fat	No, no suitable proxy	NA	Yes	Yes	No	No
		rs34821625	127902159	C	T	1.5e-10	1.006	1	1.012	0.00598207	0.00305208	3.8416	Body fat	Yes	No	Yes	Yes	No	No
		rs76485553	127911623	G	A	9.8e-17	1.099	1.075	1.123	0.0944007	0.0112653	NA	Residual glycaemic	No, no suitable proxy	NA	Yes	Yes	No	No
KLF14	7	rs11557287	129395751	A	G	7.9e-09	1.016	1.007	1.024	0.0158733	0.00453966	12.2262	Body fat	Yes	No	Yes	Yes	No	No
		rs77792157	130025713	G	A	3.6e-08	1.129	1.087	1.173	0.121332	0.0193422	NA	Metabolic syndrome	No, no suitable proxy	NA	Yes	No, no suitable proxies	NA	No
		rs4731702	130433384	C	T	2.8e-41	1.04	1.034	1.045	0.0392207	0.00295201	176.521	Lipodystrophy	Yes	No	Yes	Yes	No	Yes, lipid levels
BRAF	7	rs13438418	140628735	A	G	4.1e-17	1.038	1.029	1.048	0.0372958	0.00444302	70.4632	Residual glycaemic	Yes	No	Yes	Yes	No	No
CUL1, CNTNAP2	7	rs6972751	149180500	T	C	2.5e-09	1.023	1.016	1.031	0.0227395	0.00350313	42.1355	Body fat	Yes	No	Yes	Yes	No	No
AOC1	7	rs55681398	150308848	T	C	4.4e-09	1.024	1.017	1.031	0.0237165	0.0034997	45.9241	Metabolic syndrome	Yes	No	Yes	Yes	No	No
		rs62492368	150537635	A	G	7.3e-24	1.031	1.025	1.037	0.0305292	0.00297785	105.105	Lipodystrophy	Yes	No	Yes	Yes	No	Yes, lipid levels, blood cell counts
		rs17857291	150812683	G	A	4.7e-08	1.021	1.014	1.028	0.0207825	0.00351002	35.0573	Obesity	Yes	No	Yes	Yes	No	No
MNX1, UBE3C	7	rs184163936	156781472	C	T	3.3e-09	1.137	1.095	1.181	0.128393	0.0192035	NA	Body fat	No, no suitable proxy	NA	Yes	No, no suitable proxies	NA	No
		rs887609	156794983	A	G	2.3e-14	1.016	1.009	1.023	0.0158733	0.00352735	20.2507	Body fat	Yes	No	Yes	Yes	No	No
		rs78596384	156801700	G	T	2.1e-16	1.068	1.051	1.086	0.0657877	0.00818656	64.5784	Residual glycaemic	Yes	No	Yes	Yes	No	No
		rs6956046	156962874	G	A	2e-58	1.051	1.045	1.057	0.0497421	0.00292102	289.987	Residual glycaemic	Yes	No	Yes	Yes	No	No
MFHAS1, RP11-115J16.2, XKR6, MSRA	8	rs9987289	9183358	A	G	1.1e-24	1.049	1.039	1.059	0.0478373	0.00488705	95.8165	Lipodystrophy	Yes	No	Yes	Yes	No	Yes, lipids, sex hormones
		rs62496161	9278574	T	G	8.6e-09	1.043	1.027	1.059	0.0421012	0.00788737	28.4921	Residual glycaemic	Yes	No	Yes	No, no suitable proxies	NA	No
		rs17708276	10199548	G	A	3.5e-08	1.025	1.015	1.035	0.0246926	0.00500204	24.3691	Obesity	Yes	No	Yes	Yes	No	No
		rs10086521	10783769	T	C	1.1e-15	1.026	1.02	1.033	0.0256677	0.00299241	73.5756	Obesity	Yes	No	Yes	Yes	No	Yes, neuroticism
LONRF1, RP11-252C15.1, SGCZ	8	rs12680692	12618225	A	T	4.3e-17	1.03	1.023	1.036	0.0295588	0.00347924	72.1779	Metabolic syndrome	Yes	No	Yes	Yes	No	No
		rs10087481	13508312	A	G	2.8e-12	1.02	1.014	1.026	0.0198026	0.00301006	43.2807	Residual glycaemic	Yes	No	Yes	Yes	No	No
		rs13262285	14125920	G	C	2.3e-12	1.023	1.016	1.03	0.0227395	0.00350313	42.1355	Obesity	Yes	No	Yes	Yes	No	No
ASAH1	8	rs1978054	17868521	C	T	2.4e-12	1.023	1.017	1.029	0.0227395	0.00300121	57.4075	Metabolic syndrome	Yes	No	Yes	Yes	No	No
LPL	8	rs80073370	19833156	A	T	7.4e-19	1.056	1.043	1.07	0.0544882	0.0063199	74.3334	Lipodystrophy	Yes	No	Yes	No, no suitable proxies	NA	Yes, SBP
BIN3	8	rs4872527	22496048	A	G	1.5e-17	1.028	1.022	1.035	0.0276152	0.00298657	85.4969	Metabolic syndrome	Yes	No	Yes	Yes	No	No
RP11-175E9.1	8	rs17089546	23571807	G	A	3.4e-09	1.016	1.01	1.023	0.0158733	0.00302195	27.5907	Metabolic syndrome	Yes	No	Yes	Yes	No	No
EBF2	8	rs73221948	25464670	T	G	4.7e-19	1.034	1.027	1.041	0.0334348	0.00346574	93.0691	Residual glycaemic	Yes	No	Yes	Yes	No	Yes, lipids, VAT, WC adj BMI
		rs17818197	25872634	G	A	1e-14	1.033	1.025	1.041	0.0324672	0.00396662	66.9959	Residual glycaemic	Yes	No	Yes	Yes	No	No
RP11-380I10.3	8	rs13250825	28121724	G	C	2.8e-10	1.021	1.015	1.027	0.0207825	0.00300711	47.7639	Obesity	Yes	No	Yes	Yes	No	No
PURG	8	rs2042073	30835535	A	G	2e-15	1.028	1.021	1.034	0.0276152	0.00348603	62.7526	Obesity	Yes	No	Yes	Yes	No	No
RP11-258J10.1	8	rs7844647	34503776	T	C	3.7e-10	1.022	1.016	1.028	0.0217615	0.00300415	52.4726	Obesity	Yes	No	Yes	Yes	No	Yes, BMI, HDL
ZNF703, RP11-150O12.1, FGFR1, KCNU1	8	rs10092900	36854711	G	T	3.4e-27	1.039	1.032	1.046	0.0382587	0.003449	123.048	Residual glycaemic	Yes	No	Yes	Yes	No	Yes, breast cancer
		rs12680217	37397803	T	C	3.7e-21	1.042	1.034	1.051	0.0411419	0.00393223	109.469	Metabolic syndrome	Yes	No	Yes	Yes	No	Yes, WBC
		rs60128210	38351310	G	A	2.6e-11	1.019	1.014	1.025	0.0188218	0.00250962	56.2478	Residual glycaemic	Yes	No	Yes	Yes	No	No
ANK1, NKX6-3	8	rs78623944	41227207	G	A	4.5e-08	1.027	1.018	1.036	0.0266419	0.00449082	35.1949	Residual glycaemic	Yes	No	Yes	Yes	No	No
		rs7012759	41380224	T	C	7.1e-09	1.028	1.019	1.036	0.0276152	0.00448644	37.8872	Residual glycaemic	Yes	No	Yes	No, rs11986767 proxy is used, r2=1	NA	No
		rs11986767	41184600	T	C	1.028	1.019	1.036	0.0276152	0.00448644	7.1e-09	NA	Residual glycaemic	NA	NA	NA	Yes	No
		rs75445792	41500399	C	T	2.6e-09	1.103	1.069	1.137	0.0980337	0.0159746	37.6612	Beta cell -PI	Yes	No	Yes	No, no suitable proxies	NA	No
		rs11996576	41503003	C	G	2.3e-21	1.032	1.025	1.038	0.0314987	0.00347248	82.2822	Residual glycaemic	Yes	No	Yes	Yes	No	No
		rs150015181	41509070	T	A	2.4e-15	1.27	1.2	1.344	0.239017	0.0289262	NA	Beta cell -PI	No, no suitable proxy	NA	Yes	No, no suitable proxies	NA	No
		rs508419	41522991	G	A	2.3e-94	1.072	1.064	1.079	0.0695261	0.00382177	330.953	Beta cell -PI	Yes	No	Yes	Yes	No	No
		rs117271404	41540810	C	G	5.9e-12	1.074	1.054	1.094	0.07139	0.00959058	55.4095	Beta cell -PI	Yes	No	Yes	No, no suitable proxies	NA	No
		rs4454259	41903402	C	T	2.1e-08	1.027	1.019	1.036	0.0266419	0.00398989	44.5872	Body fat	Yes	No	Yes	Yes	No	No
PENK, RP11-17A4.1	8	rs74942620	57499986	C	G	3.4e-17	1.029	1.022	1.035	0.0285875	0.00348264	67.3806	Residual glycaemic	Yes	No	Yes	Yes	No	No
RP11-1102P16.1	8	rs10096191	72419498	G	T	1e-09	1.038	1.027	1.049	0.0372958	0.00543564	47.078	Metabolic syndrome	Yes	No	Yes	Yes	No	Yes, aspartate aminotransferase, SHBG
KCNB2	8	rs7845090	73449940	G	A	4.3e-09	1.017	1.011	1.023	0.0168571	0.00301897	31.1781	Obesity	Yes	No	Yes	Yes	No	Yes, height, weight, BMI, BFP
GDAP1, STAU2	8	rs140727097	74680416	G	A	7.3e-10	1.034	1.024	1.044	0.0334348	0.00495829	45.4708	Obesity	Yes	No	Yes	No, no suitable proxies	NA	No
		rs7813042	75201983	G	A	3.4e-12	1.031	1.014	1.048	0.0305292	0.00848281	12.9524	Beta cell -PI	Yes	No	Yes	Yes	No	No
AC016194.1	8	rs2920928	76676187	C	T	2.5e-11	1.021	1.015	1.027	0.0207825	0.00300711	47.7639	Obesity	Yes	No	Yes	Yes	No	No
Y_RNA	8	rs16907751	81375457	C	T	2.1e-09	1.03	1.02	1.039	0.0295588	0.00497764	35.2636	Obesity	Yes	No	Yes	Yes	No	Yes, BMI
RALYL	8	rs13266372	85626666	T	G	9.4e-09	1.017	1.01	1.023	0.0168571	0.00352387	22.8837	Body fat	Yes	No	Yes	Yes	No	No
CNBD1	8	rs2336987	88301558	A	G	4.7e-09	1.017	1.01	1.024	0.0168571	0.00352387	22.8837	Body fat	Yes	No	Yes	Yes	No	No
TP53INP1, RP11-347C18.3	8	rs2722885	95696130	T	C	1.6e-15	1.025	1.019	1.03	0.0246926	0.00299534	67.9584	Beta cell +PI	Yes	No	Yes	Yes	No	Yes, BMI
		rs2879813	95960947	A	G	1.1e-36	1.039	1.033	1.045	0.0382587	0.00295486	167.644	Body fat	Yes	No	Yes	Yes	No	No
		rs117440460	96002243	T	C	4.2e-17	1.086	1.066	1.105	0.0825012	0.00948362	75.6785	Residual glycaemic	Yes	No	Yes	No, no suitable proxies	NA	No
RP11-44N17.2, CPQ	8	rs2514530	97174637	C	T	8.6e-09	1.018	1.012	1.024	0.0178399	0.00301599	34.9885	Residual glycaemic	Yes	No	Yes	Yes	No	No
AZIN1	8	rs2679745	103876325	G	A	3.5e-11	1.027	1.019	1.034	0.0266419	0.00398989	44.5872	Metabolic syndrome	Yes	No	Yes	Yes	No	Yes, RBC
RP11-127H5.1	8	rs28627996	105585028	T	C	2.8e-08	1.032	1.021	1.042	0.0314987	0.00546741	33.191	Body fat	Yes	No	Yes	Yes	No	No
		rs112515915	105662373	A	G	1.8e-11	1.048	1.035	1.062	0.0468836	0.00636845	54.1969	Residual glycaemic	Yes	No	Yes	No, no suitable proxies	NA	No
		rs3779767	106432213	T	C	2.5e-09	1.017	1.011	1.023	0.0168571	0.00301897	31.1781	Obesity	Yes	No	Yes	Yes	No	No
TRHR	8	rs7821463	110112887	A	G	2.9e-08	1.017	1.012	1.023	0.0168571	0.00251456	44.9408	Obesity	Yes	No	Yes	Yes	No	No
TRPS1	8	rs4599845	116593598	T	C	6.7e-28	1.034	1.028	1.04	0.0334348	0.00296919	126.801	Obesity	Yes	No	Yes	Yes	No	Yes, platelet count
		rs720928	116697876	G	A	1.6e-09	1.022	1.015	1.028	0.0217615	0.00350657	38.5134	Obesity	Yes	No	Yes	Yes	No	No
SLC30A8	8	rs78086284	118026341	A	G	2.6e-08	1.067	1.045	1.09	0.064851	0.0106296	37.2217	Beta cell +PI	Yes	No	Yes	No, no suitable proxies	NA	No
		rs147643814	118070958	G	T	2.5e-08	1.213	1.139	1.292	0.193097	0.0321153	NA	Beta cell -PI	No, no suitable proxy	NA	Yes	No, no suitable proxies	NA	No
		rs4876702	118121734	G	A	2.1e-15	1.008	1.001	1.016	0.00796817	0.00355544	5.02261	Body fat	Yes	No	Yes	Yes	No	No
		rs10088883	118141288	C	T	1e-22	1.411	1.323	1.506	0.344299	0.0328555	NA	Residual glycaemic	No, no suitable proxy	NA	Yes	No, no suitable proxies	NA	No
		rs73317613	118143152	C	A	9.3e-12	1.461	1.323	1.612	0.379121	0.0506221	NA	Residual glycaemic	No, no suitable proxy	NA	Yes	No, no suitable proxies	NA	No
		rs13266634	118184783	C	T	2e-219	1.105	1.098	1.112	0.0998453	0.00324234	948.282	Beta cell +PI	Yes	No	Yes	Yes	No	Yes, fasting glucose, HbA1c
		rs117215804	118221217	C	T	6.7e-11	1.098	1.071	1.126	0.0934903	0.0127028	54.1667	Body fat	Yes	No	Yes	No, no suitable proxies	NA	No
RP11-713M15.2, RP11-3G20.1	8	rs10955992	121872464	A	C	2.5e-14	1.026	1.02	1.032	0.0256677	0.00299241	73.5756	Body fat	Yes	No	Yes	Yes	No	Yes, HDL
		rs16895840	122684740	A	C	2.6e-09	1.022	1.015	1.029	0.0217615	0.00350657	38.5134	Residual glycaemic	Yes	No	Yes	Yes	No	No
ZHX2	8	rs4871304	123801257	T	C	4.5e-08	1.018	1.012	1.024	0.0178399	0.00301599	34.9885	Beta cell -PI	Yes	No	Yes	Yes	No	No
TRIB1	8	rs6470361	126510338	G	A	2.6e-08	1.02	1.014	1.027	0.0198026	0.00301006	43.2807	Lipodystrophy	Yes	No	Yes	Yes	No	Yes, cystatin C, SBP
		rs13273592	126645810	C	T	2.6e-08	1.018	1.011	1.024	0.0178399	0.0035204	25.6804	Metabolic syndrome	Yes	No	Yes	Yes	No	Yes, lipid levels
PVT1, CASC11, RP11-89M16.1	8	rs17772814	128711742	G	A	5.3e-19	1.065	1.052	1.079	0.0629748	0.00626617	101.002	Beta cell -PI	Yes	No	Yes	No, no suitable proxies	NA	No
		rs7824269	129552344	T	C	3.8e-16	1.03	1.023	1.037	0.0295588	0.00347924	72.1779	Residual glycaemic	Yes	No	Yes	Yes	No	No
EFR3A	8	rs7828631	132875320	T	C	1.6e-10	1.027	1.019	1.035	0.0266419	0.00398989	44.5872	Residual glycaemic	Yes	No	Yes	Yes	No	No
AC083843.1	8	rs12548678	135786277	T	G	1.5e-08	1.02	1.013	1.026	0.0198026	0.00351347	31.7668	Metabolic syndrome	Yes	No	Yes	Yes	No	No
RNU6-144P	8	rs73712230	138215488	T	G	3.4e-08	1.03	1.021	1.04	0.0295588	0.00447769	43.5779	Residual glycaemic	Yes	No	Yes	Yes	No	No
RP11-953B20.1	8	rs10096860	143138709	C	T	8.4e-10	1.019	1.013	1.025	0.0188218	0.00301302	39.0225	Body fat	Yes	No	Yes	Yes	No	No
BOP1, HSF1	8	rs13267937	144506133	C	G	2.5e-10	1.023	1.016	1.029	0.0227395	0.00350313	42.1355	Beta cell -PI	Yes	No	Yes	Yes	No	No
		rs149587589	145173169	A	G	7.5e-09	1.076	1.052	1.1	0.0732505	0.0115088	40.5095	Residual glycaemic	Yes	No	Yes	No, no suitable proxies	NA	No
		rs3757974	145545546	G	A	1.7e-29	1.038	1.031	1.044	0.0372958	0.00345234	116.706	Beta cell +PI	Yes	No	Yes	Yes	No	Yes, glucose levels
		rs7015203	145976021	T	C	2.5e-15	1.024	1.018	1.03	0.0237165	0.00299827	62.5692	Metabolic syndrome	Yes	No	Yes	Yes	No	No
DMRT2	9	rs7870869	1036193	G	A	9.2e-18	1.028	1.022	1.034	0.0276152	0.00298657	85.4969	Metabolic syndrome	Yes	No	Yes	Yes	No	No
GLIS3	9	rs145500238	4248138	T	C	9.9e-09	1.115	1.079	1.152	0.108854	0.0167447	NA	Beta cell -PI	No, no suitable proxy	NA	Yes	Yes	No	No
		rs4237150	4290085	C	G	4.7e-76	1.051	1.045	1.057	0.0497421	0.00292102	289.987	Beta cell +PI	Yes	No	Yes	Yes	No	Yes, fasting glucose, alanine, glutamine
PTPRD	9	rs7872172	8284965	T	G	5.6e-11	1.024	1.017	1.031	0.0237165	0.0034997	45.9241	Residual glycaemic	Yes	No	Yes	Yes	No	No
NFIB	9	rs4740559	14130239	T	C	2.8e-14	1.03	1.023	1.038	0.0295588	0.00347924	72.1779	Body fat	Yes	No	Yes	Yes	No	No
BNC2	9	rs1029016	16656909	C	A	1.1e-09	1.036	1.024	1.048	0.0353671	0.00594419	35.4009	Body fat	Yes	No	Yes	No, no suitable proxies	NA	No
		rs1330303	16715826	T	C	1.4e-09	1.022	1.015	1.029	0.0217615	0.00350657	38.5134	Obesity	Yes	No	Yes	No, no suitable proxies	NA	Yes, eczema, allergic rhinitis
HAUS6	9	rs12380322	19074538	G	A	8.6e-15	1.024	1.018	1.03	0.0237165	0.00299827	62.5692	Beta cell -PI	Yes	No	Yes	Yes	No	No
FOCAD, CDKN2A, CDKN2B	9	rs6475477	20815907	C	T	2e-15	1.025	1.019	1.031	0.0246926	0.00299534	67.9584	Residual glycaemic	Yes	No	Yes	Yes	No	No
		rs28521526	21167181	C	T	4.9e-11	1.025	1.018	1.032	0.0246926	0.00349627	49.8797	Residual glycaemic	Yes	No	Yes	Yes	No	No
		rs1101330	22015465	C	A	6.3e-24	1.03	1.024	1.037	0.0295588	0.00298075	98.3381	Residual glycaemic	Yes	No	Yes	Yes	No	No
		rs77728904	22057530	C	A	9.7e-12	1.046	1.034	1.058	0.0449734	0.00588704	58.3603	Residual glycaemic	Yes	No	Yes	No, no suitable proxies	NA	No
		rs139149176	22129902	G	T	1.1e-11	1.146	1.099	1.196	0.136278	0.0213658	40.6828	Residual glycaemic	No, no suitable proxy	NA	Yes	No, no suitable proxies	NA	No
		rs10811661	22134094	T	C	0	1.159	1.151	1.167	0.147558	0.0035339	1743.47	Beta cell +PI	Yes	No	Yes	Yes	No	Yes, HbA1c levels, fasting glucose
		rs12555274	22136440	C	G	4e-135	1.083	1.076	1.09	0.079735	0.00330842	580.839	Beta cell -PI	Yes	No	Yes	Yes	No	No
		rs183862911	22161977	C	G	8.5e-11	1.236	1.161	1.317	0.21188	0.0319381	NA	Body fat	No, no suitable proxy	NA	Yes	No, no suitable proxies	NA	No
		rs1575972	22301092	T	A	7e-32	1.072	1.059	1.085	0.0695261	0.006225	124.743	Residual glycaemic	Yes	No	Yes	Yes	No	No
		rs1472495	22584584	G	A	2.4e-08	1.019	1.013	1.026	0.0188218	0.00301302	39.0225	Residual glycaemic	Yes	No	Yes	Yes	No	No
		rs12553324	23347865	G	C	9.3e-13	1.023	1.017	1.029	0.0227395	0.00300121	57.4075	Obesity	Yes	No	Yes	Yes	No	Yes, bipolar disorder, educational attainment
LINGO2	9	rs17770336	28414625	T	C	2.9e-34	1.04	1.034	1.047	0.0392207	0.00295201	176.521	Obesity	Yes	No	Yes	Yes	No	Yes, BMI, BFP
SLC25A6P2, RNA5SP281	9	rs10813516	31222420	C	A	5.4e-11	1.023	1.016	1.029	0.0227395	0.00350313	42.1355	Obesity	Yes	No	Yes	Yes	No	No
		rs10970761	32094193	C	G	1.1e-08	1.022	1.015	1.029	0.0217615	0.00350657	38.5134	Body fat	Yes	No	Yes	Yes	No	No
UBAP2	9	rs72709688	33658383	G	C	2.4e-08	1.035	1.024	1.047	0.0344014	0.00545148	39.8221	Residual glycaemic	Yes	No	Yes	No, no suitable proxies	NA	No
		rs12001437	34074476	C	T	2.4e-25	1.032	1.027	1.038	0.0314987	0.00247793	161.587	Obesity	Yes	No	Yes	Yes	No	No
GBA2	9	rs10758321	35767753	G	A	1.7e-15	1.025	1.019	1.031	0.0246926	0.00299534	67.9584	Residual glycaemic	Yes	No	Yes	Yes	No	No
RP11-220I1.1	9	rs6476613	37084340	A	G	1.5e-09	1.021	1.015	1.027	0.0207825	0.00300711	47.7639	Obesity	Yes	Yes	Yes	Yes	No	Yes, ADHD
MTND2P8, TLE4	9	rs1888832	81324935	G	C	1.7e-10	1.021	1.015	1.027	0.0207825	0.00300711	47.7639	Obesity	Yes	No	Yes	Yes	No	No
		rs67269808	81907986	A	G	2.6e-35	1.075	1.063	1.087	0.0723207	0.00572733	159.449	Body fat	Yes	No	Yes	Yes	No	No
TLE1, RP11-154D17.1	9	rs7861609	83992174	C	T	2.9e-14	1.022	1.016	1.029	0.0217615	0.00300415	52.4726	Residual glycaemic	Yes	No	Yes	Yes	No	No
		rs815843	84241308	C	T	1.8e-11	1.038	1.026	1.05	0.0372958	0.00593267	39.5202	Residual glycaemic	Yes	No	Yes	Yes	No	No
		rs2796441	84308948	G	A	4.9e-80	1.059	1.052	1.065	0.0573251	0.00338365	287.024	Beta cell +PI	Yes	No	Yes	Yes	No	Yes, HbA1c levels
RP11-1E11.2	9	rs2814834	90815483	C	G	4.1e-10	1.021	1.014	1.027	0.0207825	0.00351002	35.0573	Metabolic syndrome	Yes	No	Yes	Yes	No	No
RP11-476B13.2	9	rs10992408	95444800	G	A	4.8e-09	1.023	1.016	1.03	0.0227395	0.00350313	42.1355	Metabolic syndrome	Yes	No	Yes	Yes	No	Yes, WHR adj BMI
C9orf3, ZNF169, PTCH1	9	rs10821304	96910815	A	G	1.1e-18	1.032	1.025	1.039	0.0314987	0.00347248	82.2822	Body fat	Yes	No	Yes	Yes	No	No
		rs10121760	97828989	C	T	4.7e-14	1.032	1.024	1.04	0.0314987	0.00397048	62.9359	Residual glycaemic	Yes	No	Yes	Yes	No	No
		rs113154802	98278413	C	T	1.2e-16	1.041	1.031	1.051	0.0401818	0.00492479	66.5708	Body fat	Yes	No	Yes	Yes	No	Yes, lung function (FVC)
ABCA1	9	rs4556142	107734714	G	A	2.7e-16	1.028	1.021	1.034	0.0276152	0.00348603	62.7526	Metabolic syndrome	Yes	No	Yes	Yes	No	Yes, WHR adj BMI
EPB41L4B	9	rs4978775	111937507	A	T	4.5e-10	1.025	1.018	1.032	0.0246926	0.00349627	49.8797	Obesity	Yes	No	Yes	Yes	No	No
COL27A1	9	rs10116566	116664845	T	C	4.6e-08	1.021	1.014	1.027	0.0207825	0.00351002	35.0573	Residual glycaemic	Yes	No	Yes	Yes	No	No
		rs1044531	117098650	C	T	7.4e-10	1.042	1.029	1.054	0.0411419	0.00640535	41.2557	Lipodystrophy	Yes	No	Yes	No, no suitable proxies	NA	Yes, HDL
		rs2274162	117187569	G	T	4e-10	1.024	1.017	1.031	0.0237165	0.0034997	45.9241	Obesity	Yes	No	Yes	Yes	No	No
ASTN2	9	rs7030607	119245183	A	G	1.4e-08	1.02	1.013	1.026	0.0198026	0.00351347	31.7668	Metabolic syndrome	Yes	No	Yes	Yes	No	Yes, brain volume measures
STRBP, ZBTB26	9	rs700059	125824055	A	G	1.2e-16	1.031	1.023	1.038	0.0305292	0.00397435	59.0065	Metabolic syndrome	Yes	No	Yes	Yes	No	Yes, birth weight and brain morphology
		rs7851052	126179204	T	C	1.7e-12	1.022	1.015	1.028	0.0217615	0.00350657	38.5134	Obesity	Yes	No	Yes	Yes	No	No
		rs2479106	126525212	G	A	2e-10	1.022	1.015	1.028	0.0217615	0.00350657	38.5134	Obesity	Yes	No	Yes	Yes	No	Yes, PCOS
LMX1B	9	rs59427698	129425745	G	A	1.8e-08	1.023	1.015	1.032	0.0227395	0.00400555	32.2283	Body fat	Yes	No	Yes	No, no suitable proxies	NA	No
		rs35632228	129460727	A	G	2.2e-09	1.026	1.018	1.034	0.0256677	0.00399379	41.3052	Obesity	Yes	No	Yes	Yes	No	No
URM1	9	rs11999061	131133347	T	A	2e-10	1.023	1.016	1.029	0.0227395	0.00350313	42.1355	Body fat	Yes	No	Yes	Yes	No	No
FIBCD1	9	rs10113902	133788450	C	T	2.6e-16	1.027	1.021	1.033	0.0266419	0.00298949	79.4216	Obesity	Yes	No	Yes	Yes	No	Yes, insomnia
MED27	9	rs4382592	134870755	T	G	3.4e-12	1.023	1.017	1.03	0.0227395	0.00300121	57.4075	Obesity	Yes	No	Yes	Yes	No	Yes, mathematical ability and smoking initiation
ABO, LINC00094	9	rs505922	136149229	C	T	5.5e-52	1.047	1.041	1.053	0.0459289	0.00293222	245.347	Beta cell +PI	Yes	No	Yes	Yes	No	No
		rs459571	136912626	T	C	4e-16	1.028	1.022	1.035	0.0276152	0.00298657	85.4969	Beta cell -PI	Yes	No	Yes	Yes	No	Yes, highly pleiotropic, alkaline phosphatase, pancreatic cancer, duodenal ulcer, Grave's disease, monocyte, Covid-19 death
		rs72619339	137176332	G	A	1.6e-08	1.028	1.019	1.037	0.0276152	0.00448644	37.8872	Metabolic syndrome	Yes	No	Yes	Yes	No	No
GPSM1	9	rs28533815	139241828	C	T	8.7e-101	1.079	1.072	1.087	0.0760347	0.00332073	524.273	Metabolic syndrome	Yes	No	Yes	Yes	No	Yes, glucose levels
		rs77813615	139245194	T	C	4.2e-17	1.063	1.049	1.077	0.0610951	0.00676417	81.58	Body fat	Yes	No	Yes	Yes	No	No
		rs7022365	139505720	C	T	4.9e-17	1.031	1.024	1.038	0.0305292	0.00347586	77.1449	Residual glycaemic	Yes	No	Yes	Yes	No	No
RN7SL232P, CDC123, CAMK1D	10	rs11257562	12181762	G	A	1.4e-09	1.02	1.014	1.027	0.0198026	0.00301006	43.2807	Residual glycaemic	Yes	No	Yes	Yes	No	No
		rs11257655	12307894	T	C	1.2e-179	1.098	1.091	1.105	0.0934903	0.00326308	820.877	Beta cell -PI	Yes	No	Yes	Yes	No	Yes, ECG morphology and HbA1c
		rs2997064	12390116	C	T	2.3e-08	1.033	1.02	1.047	0.0324672	0.00646151	NA	Body fat	No, no suitable proxy	NA	Yes	Yes	No	No
		rs2815657	12548710	A	G	4.8e-10	1.028	1.019	1.036	0.0276152	0.00448644	37.8872	Residual glycaemic	Yes	No	Yes	Yes	No	No
BEND7	10	rs11258435	13568857	C	T	5.7e-14	1.025	1.019	1.031	0.0246926	0.00299534	67.9584	Obesity	Yes	No	Yes	Yes	No	No
PTF1A	10	rs72802150	23478634	C	T	1.5e-08	1.022	1.014	1.029	0.0217615	0.00400948	29.4578	Residual glycaemic	Yes	No	Yes	Yes	No	No
		rs117414485	23578177	T	C	2e-11	1.106	1.076	1.136	0.10075	0.0140303	NA	Residual glycaemic	No, no suitable proxy	NA	Yes	Yes	No	No
MYO3A	10	rs11819063	26493792	T	G	7.8e-13	1.027	1.02	1.034	0.0266419	0.00348944	58.2935	Beta cell -PI	Yes	No	Yes	Yes	No	No
RP11-492M23.2	10	rs35575195	29203067	A	C	1.1e-10	1.027	1.018	1.036	0.0266419	0.00449082	35.1949	Residual glycaemic	Yes	No	Yes	Yes	No	No
RP13-259N13.2	10	rs75888368	34000712	A	G	3.8e-08	1.03	1.02	1.04	0.0295588	0.00497764	35.2636	Obesity	Yes	No	Yes	Yes	No	No
ZNF239	10	rs2393960	44043354	A	T	2.2e-08	1.018	1.012	1.024	0.0178399	0.00301599	34.9885	Body fat	Yes	No	Yes	Yes	No	No
FRMPD2	10	rs2438988	49370090	G	A	1.6e-10	1.02	1.014	1.026	0.0198026	0.00301006	43.2807	Residual glycaemic	Yes	No	Yes	Yes	No	No
A1CF	10	rs12570156	52609008	T	C	1e-08	1.015	1.008	1.021	0.0148886	0.00353084	17.7809	Beta cell -PI	Yes	No	Yes	Yes	No	No
PCDH15	10	rs11598843	55770901	C	G	7.3e-09	1.015	1.008	1.023	0.0148886	0.00353084	17.7809	Obesity	Yes	No	Yes	Yes	No	No
ARID5B	10	rs76804656	63724787	C	T	1.7e-16	1.051	1.039	1.063	0.0497421	0.00585887	72.081	Beta cell -PI	Yes	No	Yes	Yes	No	No
JMJD1C	10	rs1046521	64914467	G	A	3.8e-13	1.028	1.021	1.036	0.0276152	0.00348603	62.7526	Residual glycaemic	Yes	No	Yes	Yes	No	No
		rs59050225	64950110	C	T	9.1e-22	1.064	1.051	1.076	0.0620354	0.00627209	97.826	Body fat	Yes	No	Yes	Yes	No	No
TFK1, TSPAN15, VPS26A, NEUROG3	10	rs2664419	70378139	C	A	3.8e-18	1.028	1.022	1.033	0.0276152	0.00298657	85.4969	Body fat	Yes	No	Yes	Yes	No	No
		rs17476364	71094504	T	C	2e-11	1.045	1.033	1.057	0.0440169	0.0058927	55.7969	Beta cell +PI	Yes	No	Yes	No, no suitable proxies	NA	Yes, blood counts, iron levels, HbA1c
		rs2999170	71303133	C	T	1.1e-10	1.022	1.013	1.03	0.0217615	0.00451289	23.2524	Residual glycaemic	Yes	No	Yes	Yes	No	No
		rs187201965	71314539	C	G	1.1e-09	1.149	1.101	1.198	0.138892	0.021772	NA	Body fat	No, no suitable proxy	NA	Yes	No, no suitable proxies	NA	No
		rs177045	71321279	G	A	4.7e-38	1.036	1.03	1.043	0.0353671	0.00296344	142.432	Residual glycaemic	Yes	No	Yes	Yes	No	No
		rs41277236	71332301	T	C	5.1e-11	1.065	1.046	1.083	0.0629748	0.0091844	47.0145	Body fat	Yes	No	Yes	No, no suitable proxies	NA	No
		rs190597808	71355697	T	G	9.6e-12	1.246	1.177	1.319	0.219938	0.0290661	NA	Body fat	No, no suitable proxy	NA	Yes	No, no suitable proxies	NA	No
		rs34673046	71446231	A	T	1.5e-16	1.037	1.028	1.045	0.0363319	0.00444733	66.7388	Residual glycaemic	Yes	No	Yes	Yes	No	No
		rs2395023	71456311	T	C	1.2e-08	1.02	1.014	1.026	0.0198026	0.00301006	43.2807	Residual glycaemic	Yes	No	Yes	Yes	No	No
		rs2812539	71465359	T	G	5.6e-21	1.032	1.025	1.039	0.0314987	0.00347248	82.2822	Body fat	Yes	No	Yes	Yes	No	No
PCBD1	10	rs1683935	72599167	C	T	2.2e-10	1.023	1.016	1.031	0.0227395	0.00350313	42.1355	Residual glycaemic	Yes	No	Yes	Yes	No	No
CAMK2G	10	rs7080579	75504029	A	T	3.5e-10	1.021	1.015	1.028	0.0207825	0.00300711	47.7639	Obesity	Yes	No	Yes	Yes	No	No
ZNF503, LRMDA	10	rs3012060	77244336	T	A	2.9e-15	1.036	1.027	1.044	0.0353671	0.00445164	63.119	Residual glycaemic	Yes	No	Yes	Yes	No	No
		rs7099048	77647107	A	G	5.5e-09	1.019	1.013	1.025	0.0188218	0.00301302	39.0225	Obesity	Yes	No	Yes	Yes	No	No
ZMIZ1	10	rs3844124	80447547	T	G	9.5e-09	1.047	1.032	1.061	0.0459289	0.00736238	38.9167	Residual glycaemic	Yes	No	Yes	No, no suitable proxies	NA	No
		rs77969702	80932860	A	G	1.1e-08	1.036	1.025	1.048	0.0353671	0.00544619	42.1711	Residual glycaemic	Yes	No	Yes	No, no suitable proxies	NA	No
		rs697239	80947438	T	C	1.5e-78	1.056	1.05	1.062	0.0544882	0.00290715	351.292	Body fat	Yes	No	Yes	Yes	No	No
		rs11002892	81011589	T	C	1e-13	1.027	1.02	1.034	0.0266419	0.00348944	58.2935	Body fat	Yes	No	Yes	Yes	No	No
		rs1250551	81059335	T	G	5.6e-11	1.016	1.01	1.022	0.0158733	0.00302195	27.5907	Body fat	Yes	No	Yes	Yes	No	Yes, MS
GRID1	10	rs10788495	88113615	T	A	1.2e-19	1.028	1.023	1.034	0.0276152	0.00248759	123.236	Obesity	Yes	No	Yes	Yes	No	No
PTEN	10	rs926091	89721412	T	C	8e-20	1.036	1.028	1.044	0.0353671	0.00395509	79.9627	Metabolic syndrome	Yes	No	Yes	Yes	No	No
RP11-80H5.9	10	rs34379399	91443283	T	C	8.6e-09	1.023	1.016	1.03	0.0227395	0.00350313	42.1355	Residual glycaemic	Yes	No	Yes	Yes	No	No
BTAF1, MYOF, HHEX, IDE	10	rs61876142	93445675	A	T	1.3e-11	1.031	1.022	1.041	0.0305292	0.00447332	46.5769	Residual glycaemic	Yes	No	Yes	No, no suitable proxies	NA	No
		rs2259049	94155499	C	T	9.5e-33	1.037	1.031	1.044	0.0363319	0.00296057	150.6	Residual glycaemic	Yes	No	Yes	Yes	No	No
		rs146668074	94208781	T	C	2e-12	1.06	1.044	1.076	0.0582689	0.00775991	56.3846	Residual glycaemic	Yes	No	Yes	No, no suitable proxies	NA	No
		rs145222716	94278685	A	G	8.5e-10	1.084	1.049	1.12	0.0806579	0.0167452	NA	Residual glycaemic	No, no suitable proxy	NA	Yes	No, no suitable proxies	NA	No
		rs140778879	94336585	C	G	9.2e-10	1.073	1.051	1.096	0.0704585	0.0105696	44.4377	Residual glycaemic	Yes	No	Yes	No, no suitable proxies	NA	No
		rs145532103	94439041	A	G	3.6e-50	1.353	1.301	1.407	0.302324	0.0199955	NA	Residual glycaemic	No	NA	Yes	No, no suitable proxies	NA	No
		rs1977833	94463945	G	A	3e-223	1.097	1.091	1.104	0.0925792	0.0027982	1094.63	Metabolic syndrome	Yes	No	Yes	Yes	No	No
		rs143135397	94485260	G	A	3.7e-08	1.2	1.126	1.279	0.182322	0.0324745	NA	Residual glycaemic	No, no suitable proxy	NA	Yes	No, no suitable proxies	NA	No
		rs117526461	94488695	G	C	3.7e-12	1.078	1.054	1.103	0.0751075	0.0114873	42.7498	Body fat	Yes	No	Yes	Yes	No	No
		rs11187151	94494460	C	T	8.3e-10	1.104	1.072	1.136	0.0989399	0.0150071	43.4661	Body fat	Yes	No	Yes	No, no suitable proxies	NA	No
		rs7896332	94542610	G	A	4.2e-15	1.018	1.012	1.024	0.0178399	0.00301599	34.9885	Metabolic syndrome	Yes	No	Yes	Yes	No	No
RP11-452K12.4, ARHGAP19, SLIT1	10	rs10748694	99056190	A	T	2.8e-26	1.031	1.025	1.037	0.0305292	0.00297785	105.105	Obesity	Yes	No	Yes	Yes	No	No
ERLIN1, RNU2-43P	10	rs2862954	101912064	T	C	1.4e-13	1.023	1.016	1.029	0.0227395	0.00350313	42.1355	Obesity	Yes	No	Yes	Yes	No	Yes, sex hormones and lipid levels
		rs61607357	102420598	G	T	1.3e-12	1.022	1.016	1.027	0.0217615	0.00300415	52.4726	Obesity	Yes	No	Yes	Yes	No	No
		rs625039	102993649	A	G	1.6e-08	1.022	1.015	1.029	0.0217615	0.00350657	38.5134	Residual glycaemic	Yes	No	Yes	Yes	No	No
RNU6-1231P	10	rs3123794	105033742	A	G	2.2e-12	1.02	1.014	1.026	0.0198026	0.00301006	43.2807	Metabolic syndrome	Yes	No	Yes	Yes	No	No
BBIP1	10	rs7067540	112621837	C	T	2.9e-23	1.033	1.027	1.039	0.0324672	0.00297207	119.336	Residual glycaemic	Yes	No	Yes	Yes	No	No
		rs11195508	113046379	C	G	1.5e-15	1.039	1.03	1.049	0.0382587	0.00443873	74.2922	Body fat	Yes	No	Yes	Yes	No	Yes, HbA1c
TCF7L2	10	rs11196122	114593006	G	A	3.8e-15	1.018	1.011	1.024	0.0178399	0.0035204	25.6804	Beta cell +PI	Yes	No	Yes	Yes	No	No
		rs1327692	114609063	C	A	7.8e-26	1.031	1.024	1.037	0.0305292	0.00347586	77.1449	Beta cell +PI	Yes	No	Yes	Yes	No	No
		rs149911199	114703335	G	A	7.5e-10	1.097	1.069	1.127	0.0925792	0.0131916	49.2528	Body fat	Yes	No	Yes	No, no suitable proxies	NA	No
		rs149106073	114709925	T	C	1.2e-10	1.126	1.09	1.164	0.118672	0.0165785	NA	Body fat	No, no suitable proxy	NA	Yes	No, no suitable proxies	NA	No
		rs78277257	114710876	C	T	3.1e-13	1.05	1.037	1.064	0.0487902	0.00635624	NA	Residual glycaemic	No, no suitable proxy	NA	Yes	Yes	No	No
		rs116313472	114721774	G	A	1.4e-49	1.137	1.118	1.156	0.128393	0.00859788	222.998	Beta cell +PI	Yes	No	Yes	No, no suitable proxies	NA	No
		rs190373810	114731360	T	C	7.3e-17	1.171	1.132	1.212	0.157858	0.0172817	NA	Beta cell +PI	No, no suitable proxy	NA	Yes	No, no suitable proxies	NA	No
		rs114322470	114736670	T	G	8.3e-51	1.182	1.157	1.207	0.167208	0.0109069	235.025	Residual glycaemic	Yes	No	Yes	No, no suitable proxies	NA	No
		rs181345902	114747513	G	C	1.5e-15	1.24	1.18	1.303	0.215111	0.0253046	NA	Body fat	No, no suitable proxy	NA	Yes	No, no suitable proxies	NA	No
		rs117987174	114756459	G	A	6.7e-11	1.113	1.078	1.148	0.107059	0.0163018	NA	Body fat	No, no suitable proxy	NA	Yes	No, no suitable proxies	NA	No
		rs7903146	114758349	T	C	0	1.307	1.299	1.316	0.267734	0.0031325	7305.11	Beta cell +PI	Yes	No	Yes	Yes	No	Yes, highly pleiotropic, BMI, HC, WC, glucose, CAD, PAD
		rs61872774	114765390	A	G	4.4e-49	1.274	1.235	1.314	0.242162	0.0158625	233.058	Beta cell +PI	Yes	No	Yes	No, no suitable proxies	NA	No
		rs79369780	114765469	G	T	2.2e-09	1.046	1.022	1.071	0.0449734	0.0118428	14.4212	Body fat	Yes	No	Yes	No, no suitable proxies	NA	No
		rs140908036	114770644	A	G	2.9e-50	1.266	1.228	1.305	0.235862	0.0155487	230.106	Metabolic syndrome	Yes	No	Yes	No, no suitable proxies	NA	No
		rs180726800	114784926	T	C	4.9e-45	1.205	1.175	1.236	0.18648	0.012863	210.175	Beta cell +PI	Yes	No	Yes	No, no suitable proxies	NA	No
		rs118046020	114790073	A	G	1.5e-41	1.238	1.201	1.275	0.213497	0.0154809	190.191	Metabolic syndrome	Yes	No	Yes	No, no suitable proxies	NA	No
		rs72826093	114793595	A	G	1.8e-13	1.22	1.161	1.281	0.198851	0.0252904	NA	Metabolic syndrome	No, no suitable proxy	NA	Yes	No, no suitable proxies	NA	No
		rs140658764	114793907	C	T	3.1e-34	1.286	1.237	1.337	0.251537	0.0198202	NA	Beta cell +PI	No, no suitable proxy	NA	Yes	No, no suitable proxies	NA	No
		rs17685538	114797471	C	G	8e-39	1.081	1.068	1.093	0.0778865	0.00617286	159.203	Beta cell +PI	Yes	No	Yes	No, no suitable proxies	NA	No
		rs149092094	114815454	T	C	6.2e-32	1.255	1.21	1.302	0.227136	0.0186302	NA	Beta cell +PI	No, no suitable proxy	NA	Yes	No, no suitable proxies	NA	No
		rs7070182	114822698	T	C	5.3e-84	1.086	1.077	1.095	0.0825012	0.00424583	377.569	Beta cell +PI	Yes	No	Yes	Yes	No	No
		rs112694314	114828594	T	C	4.2e-09	1.09	1.061	1.12	0.0861777	0.0137581	NA	Residual glycaemic	No, no suitable proxy	NA	Yes	No, no suitable proxies	NA	No
		rs11196216	114829769	C	T	4.4e-34	1.049	1.041	1.058	0.0478373	0.00390589	150.001	Beta cell +PI	Yes	No	Yes	Yes	No	No
		rs145003494	114834411	A	G	7.7e-24	1.207	1.166	1.25	0.188138	0.0176321	NA	Residual glycaemic	No, no suitable proxy	NA	Yes	No, no suitable proxies	NA	No
		rs116929578	114836181	G	A	3e-62	1.165	1.144	1.185	0.152721	0.00928071	270.792	Beta cell +PI	Yes	No	Yes	No, no suitable proxies	NA	Yes, HbA1c
		rs7069881	114838872	C	T	6.9e-45	1.045	1.038	1.052	0.0440169	0.00342913	164.767	Beta cell +PI	Yes	No	Yes	Yes	No	No
		rs137986049	114842024	C	G	2.5e-20	1.121	1.095	1.148	0.114221	0.0119729	91.0119	Beta cell +PI	Yes	No	Yes	No, no suitable proxies	NA	No
		rs193023456	114871695	A	G	5.5e-11	1.156	1.11	1.204	0.144966	0.0207172	NA	Residual glycaemic	No, no suitable proxy	NA	Yes	No, no suitable proxies	NA	No
		rs290476	114873727	G	T	1.5e-10	1.021	1.015	1.027	0.0207825	0.00300711	47.7639	Residual glycaemic	Yes	No	Yes	Yes	No	No
		rs143876660	114881845	G	A	8e-10	1.134	1.094	1.175	0.125751	0.0183217	47.1079	Beta cell +PI	Yes	No	Yes	No, no suitable proxies	NA	No
		rs290490	114906714	A	G	4.6e-16	1.028	1.021	1.035	0.0276152	0.00348603	62.7526	Residual glycaemic	Yes	No	Yes	No, no suitable proxies	NA	No
		rs740746	115792787	G	A	7.8e-09	1.018	1.012	1.024	0.0178399	0.00301599	34.9885	Body fat	Yes	No	Yes	Yes	No	Yes, DBP, SBP, ECG morphology
RP11-355F22.1	10	rs10787798	119584045	C	T	1.6e-08	1.012	1.006	1.019	0.0119286	0.00303393	15.4585	Residual glycaemic	Yes	No	Yes	Yes	No	No
SEC23IP	10	rs12269193	121574535	A	G	8.7e-15	1.035	1.027	1.043	0.0344014	0.00395893	75.5089	Body fat	Yes	No	Yes	Yes	No	No
WDR11, FGFR2	10	rs11199755	122836858	C	T	5.8e-15	1.038	1.029	1.047	0.0372958	0.00444302	70.4632	Residual glycaemic	Yes	No	Yes	Yes	No	No
		rs10886863	122929493	C	T	2.9e-32	1.056	1.047	1.066	0.0544882	0.00436697	155.684	Residual glycaemic	Yes	No	Yes	Yes	No	Yes, lipid levels
		rs1907225	122975633	C	T	8.7e-20	1.028	1.022	1.034	0.0276152	0.00298657	85.4969	Lipodystrophy	Yes	No	Yes	Yes	No	No
PLEKHA1	10	rs2421021	124157046	A	G	1.5e-32	1.035	1.029	1.041	0.0344014	0.00296631	134.499	Metabolic syndrome	Yes	No	Yes	Yes	No	No
RP11-282I1.1	10	rs7914985	125235747	A	G	4.9e-09	1.014	1.008	1.02	0.0139029	0.00302793	21.0824	Body fat	Yes	No	Yes	Yes	No	No
INS, IGF2, KCNQ1, TH	11	rs2334499	1696849	T	C	4.2e-15	1.018	1.012	1.025	0.0178399	0.00301599	34.9885	Residual glycaemic	Yes	No	Yes	Yes	No	No
		rs76074250	2073182	G	A	6e-13	1.022	1.014	1.029	0.0217615	0.00400948	29.4578	Metabolic syndrome	Yes	No	Yes	Yes	No	No
		rs7933888	2122617	C	T	1e-15	1.025	1.019	1.032	0.0246926	0.00299534	67.9584	Residual glycaemic	Yes	No	Yes	Yes	No	No
		rs1124699	2164990	G	A	5.7e-18	1.053	1.042	1.065	0.0516432	0.0053578	92.9081	Residual glycaemic	Yes	No	Yes	No, no suitable proxies	NA	No
		rs3842726	2185127	G	C	1.7e-21	1.093	1.073	1.113	0.0889262	0.00942232	NA	Residual glycaemic	No, no suitable proxy	NA	Yes	No, no suitable proxies	NA	No
		rs4929965	2197286	A	G	2.6e-99	1.071	1.064	1.078	0.0685928	0.00334561	420.345	Obesity	Yes	No	Yes	Yes	No	Yes, T1D
		rs143000786	2238751	T	G	3.5e-10	1.212	1.148	1.28	0.192272	0.0276789	NA	Residual glycaemic	No, no suitable proxy	NA	Yes	No, no suitable proxies	NA	No
		rs181911080	2269939	G	A	8.6e-10	1.211	1.146	1.279	0.191446	0.0281474	NA	Residual glycaemic	No, no suitable proxy	NA	Yes	No, no suitable proxies	NA	No
		rs79696944	2283950	T	C	1.1e-21	1.085	1.068	1.103	0.08158	0.00805727	102.516	Metabolic syndrome	Yes	No	Yes	Yes	No	No
		rs718579	2497501	T	C	2e-16	1.023	1.017	1.029	0.0227395	0.00300121	57.4075	Body fat	Yes	No	Yes	Yes	No	No
		rs2283164	2579163	A	G	3.1e-30	1.08	1.066	1.094	0.076961	0.006657	133.655	Body fat	Yes	No	Yes	Yes	No	No
		rs2283167	2580063	G	A	1.6e-12	1.021	1.014	1.029	0.0207825	0.00351002	35.0573	Body fat	Yes	No	Yes	Yes	No	No
		rs4930141	2639985	C	T	8.7e-17	1.031	1.023	1.038	0.0305292	0.00397435	59.0065	Body fat	Yes	No	Yes	Yes	No	No
		rs2073957	2684662	G	A	4.1e-15	1.189	1.142	1.237	0.173113	0.0205773	NA	Residual glycaemic	No, no suitable proxy	NA	Yes	No, no suitable proxies	NA	No
		rs231362	2691471	G	A	4.3e-60	1.054	1.047	1.061	0.0525924	0.00339975	239.305	Metabolic syndrome	Yes	No	Yes	Yes	No	Yes, glucose and HbA1c
		rs35889184	2692506	G	A	2.7e-09	1.06	1.042	1.079	0.0582689	0.00873825	44.4657	Residual glycaemic	Yes	No	Yes	No, no suitable proxies	NA	No
		rs2283205	2741327	C	T	4e-10	1.011	1.004	1.019	0.0109399	0.00354486	9.52429	Body fat	Yes	No	Yes	Yes	No	No
		rs11023938	2756965	T	C	1.8e-15	1.036	1.027	1.046	0.0353671	0.00445164	63.119	Residual glycaemic	Yes	No	Yes	No, no suitable proxies	NA	No
		rs2237884	2799679	T	C	6.6e-27	1.032	1.025	1.038	0.0314987	0.00347248	82.2822	Body fat	Yes	No	Yes	Yes	No	Yes, WHR adj BMI
		rs57274815	2825029	T	C	2.2e-11	1.282	1.2	1.37	0.248421	0.0337244	NA	Residual glycaemic	No, no suitable proxy	NA	Yes	No, no suitable proxies	NA	No
		rs140400323	2834461	A	C	2.3e-16	1.237	1.179	1.297	0.212689	0.0245013	NA	Residual glycaemic	No, no suitable proxy	NA	Yes	No, no suitable proxies	NA	No
		rs234860	2853502	T	C	1.2e-22	1.029	1.021	1.037	0.0285875	0.0039821	51.5379	Body fat	Yes	No	Yes	Yes	No	No
		rs61869847	2857024	G	C	1.1e-12	1.098	1.072	1.124	0.0934903	0.0122267	58.4678	Body fat	Yes	No	Yes	No, no suitable proxies	NA	No
		rs76868685	2858014	C	G	1.3e-08	1.328	1.216	1.45	0.283674	0.0449527	NA	Residual glycaemic	No, no suitable proxy	NA	Yes	No, no suitable proxies	NA	No
		rs2237897	2858546	C	T	0	1.258	1.246	1.27	0.229523	0.00489017	2202.95	Beta cell +PI	Yes	No	Yes	Yes	No	Yes, BMI
		rs4930013	2862159	C	A	1.5e-12	1.013	1.006	1.02	0.0129162	0.00353783	13.329	Beta cell +PI	Yes	No	Yes	Yes	No	No
		rs45477500	2869452	A	G	1.3e-10	1.083	1.053	1.114	0.079735	0.0143325	30.9494	Body fat	Yes	No	Yes	No, no suitable proxies	NA	No
		rs35723063	2875965	A	G	1.6e-21	1.025	1.014	1.036	0.0246926	0.00550495	20.1199	Residual glycaemic	Yes	No	Yes	Yes	No	No
		rs116500286	2884310	A	C	1.9e-38	1.034	1.025	1.043	0.0334348	0.00446029	56.1916	Residual glycaemic	Yes	No	Yes	Yes	No	No
		rs77355428	2895266	C	A	4.4e-14	1.175	1.128	1.224	0.161268	0.0208276	NA	Residual glycaemic	No, no suitable proxy	NA	Yes	No, no suitable proxies	NA	No
		rs76653898	2911047	A	G	3.3e-18	1.111	1.086	1.136	0.105261	0.0116119	NA	Residual glycaemic	No, no suitable proxy	NA	Yes	Yes	No	No
TRIM66, SBF2	11	rs2168101	8255408	C	A	7.3e-13	1.026	1.019	1.033	0.0256677	0.00349285	54.0026	Residual glycaemic	Yes	No	Yes	Yes	No	Yes, amino acid levels
		rs7110529	8687710	C	G	2e-26	1.035	1.029	1.042	0.0344014	0.00296631	134.499	Obesity	Yes	No	Yes	Yes	No	No
		rs10743108	9537904	C	G	1.2e-10	1.036	1.025	1.048	0.0353671	0.00544619	42.1711	Residual glycaemic	Yes	No	Yes	Yes	No	Yes, height
		rs3910384	9599943	A	G	1.1e-09	1.016	1.01	1.022	0.0158733	0.00302195	27.5907	Body fat	Yes	No	Yes	Yes	No	Yes, height
		rs76789970	9856015	T	C	3.3e-12	1.036	1.026	1.045	0.0353671	0.00494867	51.0767	Body fat	Yes	No	Yes	Yes	No	No
		rs7122422	10067262	C	G	1.4e-08	1.018	1.012	1.024	0.0178399	0.00301599	34.9885	Body fat	Yes	No	Yes	Yes	No	Yes, WHR adj BMI
ARNTL	11	rs7949336	13319894	A	G	1.3e-12	1.018	1.012	1.024	0.0178399	0.00301599	34.9885	Body fat	Yes	No	Yes	Yes	No	Yes, chronotype
PDE3B, COPB1	11	rs118115876	14671396	A	G	1.9e-24	1.138	1.112	1.165	0.129272	0.0117919	120.183	Residual glycaemic	Yes	No	Yes	No, no suitable proxies	NA	No
KCNJ11, ABCC8	11	rs5215	17408630	C	T	1.4e-107	1.069	1.063	1.075	0.0667236	0.0028717	539.86	Beta cell -PI	Yes	No	Yes	Yes	No	Yes, BMI and glucose
NELL1	11	rs16907058	20952237	A	G	1.4e-08	1.043	1.03	1.057	0.0421012	0.00639917	43.2854	Obesity	Yes	No	Yes	Yes	No	No
BDNF	11	rs112220894	27690399	C	T	2.2e-18	1.03	1.023	1.036	0.0295588	0.00347924	72.1779	Obesity	Yes	No	No	Yes	No	No
		rs4923542	28507389	G	T	4.1e-13	1.021	1.015	1.027	0.0207825	0.00300711	47.7639	Beta cell -PI	Yes	No	Yes	Yes	No	No
		rs486129	28721656	A	T	2.1e-10	1.024	1.017	1.031	0.0237165	0.0034997	45.9241	Obesity	Yes	No	Yes	Yes	No	No
MPPED2, RP5-1024C24.1	11	rs2786257	30340725	G	A	1.5e-09	1.022	1.015	1.029	0.0217615	0.00350657	38.5134	Obesity	Yes	No	Yes	Yes	No	No
		rs11031140	30608133	A	G	5.3e-15	1.032	1.024	1.04	0.0314987	0.00397048	62.9359	Obesity	Yes	No	Yes	Yes	No	No
QSER1	11	rs7115190	32441377	T	C	1.3e-12	1.025	1.018	1.031	0.0246926	0.00349627	49.8797	Body fat	Yes	No	Yes	Yes	No	Yes, CAD
		rs145678014	32927778	G	T	5.4e-21	1.094	1.074	1.113	0.0898407	0.00941363	91.082	Obesity	Yes	Yes	Yes	No, no suitable proxies	NA	Yes, corticol thickness
SLC1A2, PDHX, APIP	11	rs2956088	34905847	T	A	1.1e-13	1.025	1.019	1.031	0.0246926	0.00299534	67.9584	Body fat	Yes	No	Yes	Yes	No	No
		rs58090211	35433712	C	A	2.9e-11	1.045	1.032	1.058	0.0440169	0.00638685	NA	Residual glycaemic	No, proxy rs11033111 is used, r2= 1	NA	Yes	Yes	No	No
		rs11033111	35422796	A	C	2.9e-11	1.045	1.032	1.058	0.0440169	0.00638685	47.4969	Residual glycaemic	Yes	No	NA			No
HSD17B12	11	rs3736505	43876435	G	A	1.7e-15	1.026	1.019	1.032	0.0256677	0.00349285	54.0026	Obesity	Yes	No	Yes	Yes	No	No
		rs7115013	43934592	C	T	2.5e-08	1.018	1.012	1.024	0.0178399	0.00301599	34.9885	Obesity	Yes	No	Yes	Yes	No	Yes, BMI
CRY2	11	rs12419690	45858584	G	A	2.9e-20	1.03	1.024	1.036	0.0295588	0.00298075	98.3381	Beta cell -PI	Yes	No	Yes	Yes	No	No
C11orf49, NUP160	11	rs71474196	46977160	C	T	1.7e-10	1.038	1.027	1.05	0.0372958	0.00543564	47.078	Beta cell +PI	Yes	No	Yes	No, no suitable proxies	NA	No
		rs2125838	47811933	A	G	4.1e-20	1.02	1.014	1.026	0.0198026	0.00301006	43.2807	Obesity	Yes	No	Yes	Yes	No	No
RP11-61N20.3	11	rs6485981	49477266	T	C	1.8e-18	1.039	1.03	1.048	0.0382587	0.00443873	74.2922	Obesity	Yes	No	Yes	Yes	No	No
OR5D18	11	rs11230823	55510606	T	C	2.9e-12	1.03	1.022	1.038	0.0295588	0.00397822	55.2073	Body fat	Yes	No	Yes	Yes	No	No
OR5B17	11	rs12418866	57811314	T	A	8.9e-09	1.017	1.011	1.022	0.0168571	0.00301897	31.1781	Body fat	Yes	No	Yes	Yes	No	No
		rs17489568	58390007	G	C	1.6e-13	1.032	1.024	1.04	0.0314987	0.00397048	62.9359	Residual glycaemic	Yes	No	Yes	Yes	No	No
FEN1	11	rs2943800	61245614	G	T	1.2e-12	1.035	1.025	1.044	0.0344014	0.00495348	48.2317	Body fat	Yes	No	Yes	Yes	No	No
		rs174541	61565908	T	C	1.2e-15	1.028	1.021	1.034	0.0276152	0.00348603	62.7526	Beta cell +PI	Yes	Yes	Yes	Yes	No	Yes, metabolite levels
AP003774.1	11	rs35169799	64031241	T	C	2e-10	1.049	1.034	1.063	0.0478373	0.00734824	42.3806	Lipodystrophy	Yes	No	Yes	No, no suitable proxies	NA	Yes, WHR and lipids
MAP3K11, LTBP3	11	rs12789028	65326154	A	G	5.1e-27	1.044	1.037	1.052	0.0430595	0.00343243	157.375	Obesity	Yes	No	Yes	Yes	No	Yes, blood traits
		rs72924707	65576803	T	C	1.7e-09	1.068	1.045	1.091	0.0657877	0.0111076	35.0793	Obesity	Yes	No	Yes	No, no suitable proxies	NA	No
		rs3814738	66060538	T	G	1.5e-11	1.027	1.02	1.035	0.0266419	0.00348944	58.2935	Body fat	Yes	No	Yes	Yes	No	No
TPCN2, CCND1	11	rs3750971	68830707	A	G	1.9e-15	1.027	1.02	1.033	0.0266419	0.00348944	58.2935	Metabolic syndrome	Yes	No	Yes	Yes	No	No
		rs28599796	69088374	G	C	4.8e-11	1.023	1.016	1.029	0.0227395	0.00350313	42.1355	Lipodystrophy	Yes	No	Yes	Yes	No	No
		rs3918292	69457547	T	C	2.4e-19	1.047	1.038	1.057	0.0459289	0.00440467	108.729	Residual glycaemic	Yes	No	Yes	No, no suitable proxies	NA	No
		rs3918298	69463273	G	A	2.7e-37	1.093	1.078	1.109	0.0889262	0.00705038	159.087	Beta cell +PI	Yes	No	Yes	No, no suitable proxies	NA	Yes, prostate cancer
		rs12281701	69475628	G	C	7e-12	1.091	1.066	1.117	0.0870947	0.0118272	NA	Body fat	No, no suitable proxy	NA	Yes	No, no suitable proxies	NA	No
CENTD2, ARAP1	11	rs77464186	72460398	A	C	6.4e-88	1.09	1.081	1.1	0.0861777	0.00423018	415.022	Beta cell -PI	Yes	No	Yes	Yes	No	No
C11orf30	11	rs512780	74545378	T	G	3.7e-09	1.021	1.015	1.027	0.0207825	0.00300711	47.7639	Residual glycaemic	Yes	No	Yes	Yes	No	No
		rs673335	75450576	C	T	3e-11	1.025	1.018	1.032	0.0246926	0.00349627	49.8797	Residual glycaemic	Yes	No	Yes	Yes	No	Yes, lipid levels
		rs17749202	75897374	T	C	1e-08	1.021	1.014	1.028	0.0207825	0.00351002	35.0573	Body fat	Yes	No	Yes	Yes	No	Yes, platelet count and platelet crit
		rs61894507	76156973	G	A	3.1e-13	1.026	1.02	1.033	0.0256677	0.00299241	73.5756	Residual glycaemic	Yes	No	Yes	Yes	No	Yes, HDL
TENM4	11	rs569296	79027802	G	C	1.1e-09	1.021	1.015	1.027	0.0207825	0.00300711	47.7639	Body fat	Yes	No	Yes	Yes	No	No
MTNR1B	11	rs61901515	92669186	A	G	3e-08	1.054	1.034	1.074	0.0525924	0.00977432	28.9517	Beta cell +PI	Yes	No	Yes	No, no suitable proxies	NA	No
		rs10830963	92708710	G	C	3.6e-132	1.08	1.073	1.086	0.076961	0.00331764	538.125	Beta cell +PI	Yes	No	Yes	Yes	No	Yes, highly pleiotropic, insulin, BW, glucose, HOMA-B etc.
		rs11020132	92716824	A	G	5.3e-10	1.096	1.068	1.125	0.0916672	0.0132038	48.1981	Beta cell +PI	Yes	No	Yes	No, no suitable proxies	NA	No
		rs271035	92731478	T	A	3e-10	1.015	1.009	1.021	0.0148886	0.00302493	24.2257	Residual glycaemic	Yes	No	Yes	Yes	No	No
		rs141307757	92978858	G	A	1.2e-11	1.056	1.041	1.071	0.0544882	0.00729918	55.7258	Residual glycaemic	Yes	No	Yes	No, no suitable proxies	NA	No
		rs57235767	93013531	C	T	6.5e-21	1.033	1.026	1.04	0.0324672	0.0034691	87.5901	Beta cell -PI	Yes	No	Yes	Yes	No	No
DYNC2H1	11	rs634366	103020971	C	T	2.5e-11	1.024	1.017	1.03	0.0237165	0.0034997	45.9241	Obesity	Yes	No	Yes	Yes	No	No
NCAM1	11	rs10891494	112913053	C	A	9.4e-09	1.026	1.018	1.034	0.0256677	0.00399379	41.3052	Body fat	Yes	No	Yes	Yes	No	No
AP006216.5	11	rs6589571	116680418	T	C	1.7e-10	1.022	1.015	1.03	0.0217615	0.00350657	38.5134	Metabolic syndrome	Yes	No	Yes	Yes	No	No
FXYD6, FXYD2	11	rs529623	117693255	T	C	2.6e-18	1.028	1.022	1.034	0.0276152	0.00298657	85.4969	Residual glycaemic	Yes	No	Yes	Yes	No	No
HMBS	11	rs1614264	118942638	C	A	6e-13	1.021	1.015	1.027	0.0207825	0.00300711	47.7639	Obesity	Yes	No	Yes	Yes	No	No
ETS1	11	rs10893829	128042575	T	C	1.6e-21	1.034	1.026	1.041	0.0334348	0.00396277	71.1867	Residual glycaemic	Yes	No	Yes	Yes	No	No
		rs34086018	128204110	C	T	2.1e-08	1.035	1.024	1.046	0.0344014	0.00545148	39.8221	Body fat	Yes	No	Yes	Yes	No	No
		rs7104712	128235252	C	A	6.8e-25	1.035	1.029	1.042	0.0344014	0.00296631	134.499	Body fat	Yes	No	Yes	Yes	No	No
		rs11819995	128389391	T	C	8.8e-24	1.037	1.03	1.045	0.0363319	0.00345568	110.538	Body fat	Yes	No	Yes	Yes	No	No
		rs3935795	128390791	T	C	3.6e-09	1.038	1.027	1.05	0.0372958	0.00543564	47.078	Metabolic syndrome	Yes	No	Yes	Yes	No	No
CCDC77	12	rs2007537	504797	C	T	1.6e-11	1.023	1.017	1.029	0.0227395	0.00300121	57.4075	Residual glycaemic	Yes	No	Yes	Yes	No	No
CCND2	12	rs10848958	4031104	C	T	6.5e-14	1.036	1.027	1.045	0.0353671	0.00445164	63.119	Body fat	Yes	No	Yes	no, rs9668800 proxy is used, r2=1	NA	No
		rs9668800	4025068	C	T	1.036	1.027	1.045	0.0353671	0.00445164	6.5e-14	NA	Body fat	NA	NA	NA	Yes	No	No
		rs75640507	4241118	A	G	1.2e-13	1.064	1.046	1.083	0.0620354	0.00870511	50.7844	Beta cell -PI	Yes	No	Yes	Yes	No	No
		rs11063029	4301301	T	C	1.5e-23	1.07	1.057	1.084	0.0676586	0.0062367	117.689	Body fat	Yes	No	Yes	No, no suitable proxies	NA	No
		rs4140660	4310220	T	C	2.6e-15	1.034	1.026	1.042	0.0334348	0.00396277	71.1867	Residual glycaemic	Yes	No	Yes	Yes	No	No
		rs10219589	4340575	A	G	1.3e-12	1.014	1.008	1.021	0.0139029	0.00302793	21.0824	Body fat	Yes	No	Yes	Yes	No	No
		rs117380042	4372100	T	C	2.8e-09	1.101	1.068	1.135	0.0962189	0.0155261	38.4058	Residual glycaemic	Yes	No	Yes	No, no suitable proxies	NA	No
		rs4238013	4376089	C	T	6.6e-26	1.042	1.034	1.049	0.0411419	0.00393223	109.469	Residual glycaemic	Yes	No	Yes	Yes	No	No
		rs7304270	4381981	C	T	1.6e-23	1.059	1.048	1.071	0.0573251	0.00532729	115.792	Residual glycaemic	Yes	No	Yes	No, no suitable proxies	NA	No
		rs76895963	4384844	T	G	4.6e-236	1.59	1.547	1.635	0.463734	0.013988	1099.08	Metabolic syndrome	Yes	No	Yes	No, no suitable proxies	NA	Yes, pulse pressure, lipids, BMI, BMD, CVD, SBP
		rs3217860	4399050	G	A	9e-51	1.05	1.044	1.057	0.0487902	0.00292381	278.462	Beta cell +PI	Yes	No	Yes	Yes	No	No
		rs3217893	4403876	C	T	1.2e-51	1.107	1.093	1.121	0.101654	0.00649359	245.062	Beta cell +PI	Yes	No	Yes	No, no suitable proxies	NA	No
		rs3217907	4406836	A	C	4.4e-30	1.035	1.029	1.042	0.0344014	0.00296631	134.499	Residual glycaemic	Yes	No	Yes	Yes	No	No
		rs142409867	4518681	A	G	2.8e-13	1.218	1.16	1.278	0.19721	0.0248929	NA	Body fat	No, no suitable proxy	NA	Yes	No, no suitable proxies	NA	No
		rs75291436	4580240	A	G	4.6e-08	1.104	1.068	1.142	0.0989399	0.0169144	34.2161	Residual glycaemic	Yes	No	Yes	No, no suitable proxies	NA	No
		rs10849094	4676899	C	G	2.2e-08	1.024	1.012	1.036	0.0237165	0.00601426	15.5502	Metabolic syndrome	Yes	No	Yes	Yes	No	Yes, serum phosphate levels
CHD4	12	rs7969177	6712980	A	G	7.7e-12	1.031	1.022	1.04	0.0305292	0.00447332	46.5769	Residual glycaemic	Yes	No	Yes	Yes	No	No
YBX3	12	rs77100210	10875928	A	C	4.3e-08	1.045	1.03	1.06	0.0440169	0.00737657	35.6065	Residual glycaemic	Yes	No	Yes	Yes	No	No
CDKN1B	12	rs2066827	12871099	G	T	7.2e-16	1.033	1.026	1.041	0.0324672	0.0034691	87.5901	Body fat	Yes	No	Yes	Yes	No	Yes, lean mass, BFP
		rs7303887	13191175	T	C	6e-10	1.021	1.014	1.029	0.0207825	0.00351002	35.0573	Residual glycaemic	Yes	No	Yes	Yes	No	No
RNU6-837P	12	rs10744146	17212881	G	A	3.9e-08	1.018	1.012	1.024	0.0178399	0.00301599	34.9885	Obesity	Yes	No	Yes	Yes	No	Yes, BMI
PDE3A	12	rs75149408	20262545	A	G	2.1e-09	1.076	1.052	1.101	0.0732505	0.0115088	40.5095	Body fat	Yes	No	Yes	No, no suitable proxies	NA	No
		rs7488780	20579392	G	C	5.7e-16	1.034	1.025	1.042	0.0334348	0.00446029	56.1916	Metabolic syndrome	Yes	No	Yes	Yes	No	Yes, blood cell counts and SBP
		rs11045247	20592624	A	G	7.4e-11	1.032	1.022	1.042	0.0314987	0.00496795	40.2004	Residual glycaemic	Yes	No	Yes	Yes	No	Yes, HDL
LDHB, KCNJ8, RP11-59N23.3	12	rs34084105	21838885	G	A	2e-14	1.03	1.023	1.037	0.0295588	0.00347924	72.1779	Beta cell -PI	Yes	No	Yes	Yes	No	No
ITPR2, RP11-283G6.4	12	rs1048155	26273088	G	C	1.6e-09	1.017	1.01	1.023	0.0168571	0.00352387	22.8837	Metabolic syndrome	Yes	No	Yes	Yes	No	No
		rs10842708	26474867	G	A	7e-30	1.037	1.031	1.044	0.0363319	0.00296057	150.6	Lipodystrophy	Yes	No	Yes	Yes	No	Yes, WHR adj BMI
KLHDC5, RN7SKP15	12	rs61917473	27812337	G	A	2.1e-09	1.032	1.022	1.042	0.0314987	0.00496795	40.2004	Body fat	Yes	No	Yes	No, no suitable proxies	NA	No
		rs11049114	27893346	A	G	1.4e-08	1.022	1.014	1.029	0.0217615	0.00400948	29.4578	Residual glycaemic	Yes	No	Yes	Yes	No	No
		rs10842991	27962103	C	T	1.2e-69	1.068	1.06	1.075	0.0657877	0.00383614	294.104	Beta cell +PI	Yes	No	Yes	Yes	No	Yes, pulse pressure
FAM60A, SINHCAF, DENND5B	12	rs146295182	31374655	A	G	2.5e-11	1.213	1.143	1.288	0.193097	0.0303267	NA	Residual glycaemic	No, no suitable proxy	NA	Yes	No, no suitable proxies	NA	No
		rs4931467	31379095	G	A	5.9e-15	1.026	1.02	1.032	0.0256677	0.00299241	73.5756	Body fat	Yes	No	Yes	Yes	No	No
		rs11051394	31493435	C	G	6.2e-29	1.088	1.071	1.104	0.0843411	0.00803488	NA	Body fat	No, no suitable proxy	NA	Yes	Yes	No	No
PKP2, SYT10	12	rs6488140	33370406	A	G	1.4e-17	1.032	1.024	1.039	0.0314987	0.00397048	62.9359	Obesity	Yes	No	Yes	Yes	No	No
RP11-554L12.3	12	rs11514133	39416437	C	T	1.1e-10	1.023	1.016	1.029	0.0227395	0.00350313	42.1355	Obesity	Yes	No	Yes	Yes	No	No
PDZRN4	12	rs2730827	41863393	T	C	3.1e-15	1.024	1.018	1.03	0.0237165	0.00299827	62.5692	Obesity	Yes	No	Yes	Yes	No	No
ARID2	12	rs1650007	46298435	T	C	1.1e-08	1.013	1.007	1.019	0.0129162	0.00303092	18.1602	Body fat	Yes	No	Yes	Yes	No	Yes, intelligence
H1FNT	12	rs2732469	48712932	T	A	3.1e-13	1.025	1.019	1.031	0.0246926	0.00299534	67.9584	Beta cell +PI	Yes	No	Yes	Yes	No	Yes, haematocrit
FAIM2	12	rs7132908	50263148	A	G	1.8e-23	1.033	1.027	1.039	0.0324672	0.00297207	119.336	Obesity	Yes	No	Yes	Yes	No	Yes, BMI, WC, alcohol, BF%
SPRYD3	12	rs2683506	53477350	G	A	3.8e-08	1.013	1.007	1.02	0.0129162	0.00303092	18.1602	Residual glycaemic	Yes	No	Yes	Yes	No	No
PRIM1	12	rs2277339	57146069	G	T	5.1e-15	1.036	1.027	1.044	0.0353671	0.00445164	63.119	Metabolic syndrome	Yes	No	Yes	Yes	No	Yes, age at menopause, mean corpuscular hemoglobin, platelet crit
		rs2167306	57362345	G	T	3.7e-08	1.024	1.016	1.032	0.0237165	0.00400162	35.1261	Residual glycaemic	Yes	No	Yes	Yes	No	Yes, testosterone
		rs3809113	57848708	C	G	1.8e-10	1.022	1.016	1.028	0.0217615	0.00300415	52.4726	Metabolic syndrome	Yes	No	Yes	Yes	No	Yes, lipid levels
RP11-471N19.1	12	rs10784067	61241140	A	G	1.6e-09	1.022	1.015	1.029	0.0217615	0.00350657	38.5134	Obesity	Yes	No	Yes	Yes	No	No
RP11-631N16.2	12	rs10877892	63010358	G	A	1.2e-08	1.022	1.015	1.03	0.0217615	0.00350657	38.5134	Body fat	Yes	No	Yes	Yes	No	No
HMGA2, RPSAP52	12	rs2257883	66216162	A	G	1.2e-76	1.072	1.064	1.08	0.0695261	0.00382177	330.953	Body fat	Yes	No	Yes	Yes	No	No
		rs116257126	66245053	A	G	2.4e-15	1.18	1.136	1.225	0.165514	0.0193883	NA	Residual glycaemic	No, no suitable proxy	NA	Yes	No, no suitable proxies	NA	No
		rs116979298	66338582	T	C	2.1e-12	1.074	1.054	1.094	0.07139	0.00959058	55.4095	Body fat	Yes	No	Yes	No, no suitable proxies	NA	No
		rs8756	66359752	A	C	6.9e-39	1.037	1.031	1.043	0.0363319	0.00296057	150.6	Metabolic syndrome	Yes	No	Yes	Yes	No	Yes, height, SHBG, corticol thickness
		rs7397918	66426835	T	C	2e-13	1.02	1.014	1.027	0.0198026	0.00301006	43.2807	Metabolic syndrome	Yes	No	Yes	Yes	No	No
FRS2	12	rs3201	69973392	C	T	2.5e-08	1.019	1.013	1.025	0.0188218	0.00301302	39.0225	Residual glycaemic	Yes	No	Yes	Yes	No	No
TSPAN8, LGR5	12	rs10879248	71463415	C	A	2.8e-33	1.036	1.03	1.042	0.0353671	0.00296344	142.432	Metabolic syndrome	Yes	No	Yes	Yes	No	No
		rs1533104	71656547	T	C	2.7e-13	1.025	1.019	1.032	0.0246926	0.00299534	67.9584	Metabolic syndrome	Yes	No	Yes	Yes	No	No
LIN7A	12	rs11114650	81309262	C	G	1.4e-08	1.033	1.023	1.043	0.0324672	0.00496311	42.7938	Body fat	Yes	No	Yes	Yes	No	No
RP11-362A1.2	12	rs999976	82400498	T	C	7.3e-10	1.024	1.017	1.032	0.0237165	0.0034997	45.9241	Residual glycaemic	Yes	No	Yes	Yes	No	No
RPS4XP15	12	rs4842471	88343574	C	T	1.3e-09	1.016	1.009	1.023	0.0158733	0.00352735	20.2507	Residual glycaemic	Yes	No	Yes	Yes	No	No
RP11-13A1.3, RP11-654D12.2	12	rs10858821	89470751	C	G	2.4e-09	1.004	0.998	1.01	0.00399202	0.00305818	1.70397	Residual glycaemic	Yes	No	Yes	Yes	No	No
		rs17250160	90402908	T	C	4.1e-08	1.029	1.018	1.04	0.0285875	0.00548344	27.1797	Body fat	Yes	No	Yes	Yes	No	No
SOCS2	12	rs1316739	93968256	A	G	4.3e-10	1.022	1.016	1.029	0.0217615	0.00300415	52.4726	Residual glycaemic	Yes	No	Yes	Yes	No	Yes, lean mass, GFR
USP44	12	rs61939481	95921998	C	T	7.9e-11	1.05	1.036	1.064	0.0487902	0.00684848	50.7547	Residual glycaemic	Yes	No	Yes	Yes	No	No
RMST	12	rs6538804	97848910	C	G	4.8e-25	1.032	1.026	1.039	0.0314987	0.00297496	112.104	Beta cell +PI	Yes	No	Yes	Yes	No	Yes, fasting glucose
C12orf42	12	rs1520191	103662895	T	C	3.9e-13	1.026	1.019	1.033	0.0256677	0.00349285	54.0026	Obesity	Yes	No	Yes	Yes	No	No
WSCD2	12	rs1426371	108629780	G	A	1.6e-34	1.044	1.037	1.05	0.0430595	0.00343243	157.375	Obesity	Yes	No	Yes	Yes	No	Yes, alcohol, extraversion, HbA1c
BRAP, SH2B3, ALDH2, PTPN11, HECTD4	12	rs671	112241766	G	A	1.4e-14	1.048	1.032	1.064	0.0468836	0.00784945	NA	Body fat	No, no suitable proxy	NA	Yes	Yes	No	Yes, alcohol, coffee, sweet taste preference, other food types
RBM19	12	rs7307263	114123722	G	C	7.8e-10	1.014	1.008	1.019	0.0139029	0.00302793	21.0824	Residual glycaemic	Yes	No	Yes	Yes	No	No
KSR2, NOS1	12	rs34965774	118412373	A	G	5.8e-39	1.048	1.041	1.056	0.0468836	0.00341928	188.006	Residual glycaemic	Yes	No	Yes	Yes	No	No
HNF1A	12	rs77045000	121161453	C	T	7.7e-14	1.023	1.005	1.042	0.0227395	0.00905712	6.3035	Residual glycaemic	Yes	No	Yes	No, no suitable proxies	NA	No
		rs142775453	121186073	G	A	6.1e-10	1.148	1.104	1.193	0.138021	0.0199395	NA	Body fat	No, no suitable proxy	NA	Yes	No, no suitable proxies	NA	No
		rs73229142	121257090	T	C	4.4e-21	1.083	1.066	1.101	0.079735	0.00807227	97.5678	Beta cell -PI	Yes	No	Yes	No, no suitable proxies	NA	No
		rs572016	121279083	G	A	1.9e-17	1.018	1.012	1.024	0.0178399	0.00301599	34.9885	Beta cell -PI	Yes	Yes	Yes	Yes	No	No
		rs118074491	121363506	G	A	1.3e-23	1.226	1.18	1.274	0.203757	0.0195114	NA	Beta cell +PI	No, no suitable proxy	NA	Yes	No, no suitable proxies	NA	No
		rs1800574	121416864	T	C	7.1e-47	1.152	1.131	1.175	0.1415	0.00938641	227.254	Residual glycaemic	Yes	No	Yes	No, no suitable proxies	NA	Yes, IGF-1, GFR, SHBG
		rs1169299	121429194	C	T	1.3e-50	1.026	1.02	1.032	0.0256677	0.00299241	73.5756	Beta cell -PI	Yes	No	Yes	Yes	No	Yes, RBC DW, mean corpuscular hemoglobin
		rs149282777	121436391	T	C	1.4e-08	1.129	1.079	1.182	0.121332	0.023111	NA	Body fat	No, no suitable proxy	NA	Yes	No, no suitable proxies	NA	No
		rs74627567	121517609	T	C	2e-12	1.066	1.048	1.084	0.0639133	0.00868864	54.1102	Residual glycaemic	Yes	No	Yes	No, no suitable proxies	NA	No
		rs208311	121604314	G	A	2.3e-13	1.023	1.017	1.03	0.0227395	0.00300121	57.4075	Residual glycaemic	Yes	No	Yes	Yes	No	No
		rs141555626	121630339	G	A	4.7e-08	1.087	1.058	1.118	0.0834216	0.0137966	36.5607	Beta cell -PI	Yes	No	Yes	No, no suitable proxies	NA	No
		rs78628688	121930945	C	A	4.4e-08	1.026	1.016	1.036	0.0256677	0.00499714	26.3835	Metabolic syndrome	Yes	No	Yes	Yes	No	No
		rs10849893	121938185	C	G	4.2e-12	1.024	1.017	1.03	0.0237165	0.0034997	45.9241	Residual glycaemic	Yes	No	Yes	Yes	No	No
ABCB9, MPHOSPH9	12	rs4148856	123450765	C	G	6.6e-20	1.032	1.024	1.039	0.0314987	0.00397048	62.9359	Metabolic syndrome	Yes	No	Yes	Yes	No	No
FAM101A, NCOR2	12	rs11057418	124508976	C	G	3.3e-27	1.04	1.033	1.048	0.0392207	0.00344568	129.563	Lipodystrophy	Yes	No	Yes	Yes	No	Yes, WC adj BMI, HC adj BMI
		rs34680764	124513777	T	G	1.2e-14	1.039	1.029	1.048	0.0382587	0.00493431	60.1184	Lipodystrophy	Yes	No	Yes	No, no suitable proxies	NA	Yes, WHR adj BMI
		rs2229840	124826462	C	T	5.8e-09	1.026	1.018	1.034	0.0256677	0.00399379	41.3052	Metabolic syndrome	Yes	No	Yes	Yes	No	Yes, height, lean mass, blood pressure
ZNF10, EP400, FBRSL1	12	rs7302504	132481274	T	C	1.1e-09	1.031	1.022	1.041	0.0305292	0.00447332	46.5769	Residual glycaemic	Yes	No	Yes	Yes	No	No
		rs12811407	133069698	A	G	6.3e-34	1.042	1.036	1.049	0.0411419	0.00294633	194.988	Body fat	Yes	No	Yes	Yes	No	No
		rs1009321	133361224	A	G	2.2e-13	1.024	1.017	1.03	0.0237165	0.0034997	45.9241	Obesity	Yes	No	Yes	Yes	No	No
SGCG, FGF9	13	rs9316706	22589883	A	G	2.6e-11	1.023	1.016	1.03	0.0227395	0.00350313	42.1355	Residual glycaemic	Yes	No	Yes	Yes	No	No
		rs314879	23309382	C	T	2.3e-21	1.036	1.029	1.044	0.0353671	0.00345902	104.542	Beta cell -PI	Yes	No	Yes	Yes	No	No
RNF6	13	rs34584161	26776999	A	G	1.1e-53	1.054	1.047	1.061	0.0525924	0.00339975	239.305	Beta cell +PI	Yes	No	Yes	Yes	No	Yes, glucose
		rs512306	26802799	C	T	5.7e-14	1.034	1.025	1.043	0.0334348	0.00446029	56.1916	Residual glycaemic	Yes	No	Yes	Yes	No	No
MTIF3, LINC00543	13	rs9512696	28012527	G	A	9.7e-09	1.015	1.009	1.021	0.0148886	0.00302493	24.2257	Obesity	Yes	No	Yes	Yes	No	Yes, BF%
		rs79033136	28525362	G	A	4.7e-10	1.028	1.02	1.036	0.0276152	0.00398599	47.998	Body fat	Yes	No	Yes	Yes	No	No
HMGB1	13	rs12855502	31017258	C	T	7.5e-09	1.021	1.013	1.028	0.0207825	0.00401343	26.8143	Obesity	Yes	No	Yes	Yes	No	Yes, corneal resistance
KL	13	rs9591408	33486529	A	T	1.1e-08	1.02	1.014	1.026	0.0198026	0.00301006	43.2807	Residual glycaemic	Yes	No	Yes	Yes	No	No
		rs57358169	33522341	T	G	9.1e-12	1.082	1.059	1.105	0.0788112	0.0109623	NA	Residual glycaemic	No, no suitable proxy	NA	Yes	No, no suitable proxies	NA	No
		rs576674	33554302	G	A	5.1e-47	1.054	1.046	1.061	0.0525924	0.00388729	183.043	Beta cell +PI	Yes	No	Yes	Yes	No	No
		rs2283368	33593270	T	C	2.3e-17	1.037	1.029	1.046	0.0363319	0.00395126	84.5484	Residual glycaemic	Yes	No	Yes	Yes	No	No
		rs36090640	33691171	T	A	1.2e-11	1.024	1.017	1.031	0.0237165	0.0034997	45.9241	Residual glycaemic	Yes	No	Yes	Yes	No	No
ELF1	13	rs9532707	41600687	G	C	1.1e-08	1.017	1.011	1.024	0.0168571	0.00301897	31.1781	Body fat	Yes	No	Yes	Yes	No	No
ZC3H13	13	rs2806924	46518966	C	T	2.6e-15	1.024	1.018	1.031	0.0237165	0.00299827	62.5692	Residual glycaemic	Yes	No	Yes	Yes	No	No
DLEU1, RP11-175B12.2	13	rs9316500	51094114	T	G	4.5e-32	1.039	1.033	1.046	0.0382587	0.00295486	167.644	Beta cell -PI	Yes	No	Yes	Yes	No	Yes, blood urea nitrogen
OLFM4	13	rs9568868	54107583	T	G	2.4e-23	1.043	1.035	1.051	0.0421012	0.00392844	114.854	Obesity	Yes	No	Yes	Yes	No	Yes, BMI in EAS
PCDH17, SRGAP2D	13	rs11148426	58693112	T	C	6.8e-17	1.028	1.021	1.035	0.0276152	0.00348603	62.7526	Obesity	Yes	No	Yes	Yes	No	No
		rs4432163	59197536	C	T	6e-09	1.018	1.012	1.024	0.0178399	0.00301599	34.9885	Obesity	Yes	No	Yes	Yes	No	Yes, BMI
DIAPH3	13	rs9598088	60692067	T	C	1.5e-08	1.01	1.004	1.017	0.00995033	0.00303995	10.7137	Residual glycaemic	Yes	No	Yes	Yes	No	No
HNRNPA3P5	13	rs9564268	66204880	T	C	1.2e-09	1.021	1.015	1.028	0.0207825	0.00300711	47.7639	Obesity	Yes	No	Yes	Yes	No	No
SPRY2	13	rs1576655	79587841	C	A	4.5e-09	1.017	1.011	1.023	0.0168571	0.00301897	31.1781	Obesity	Yes	No	Yes	Yes	No	Yes, BMI and height
		rs11620422	80586038	A	G	5.1e-09	1.067	1.045	1.088	0.064851	0.0106296	37.2217	Obesity	Yes	No	Yes	No, no suitable proxies	NA	No
		rs3850067	80592204	G	A	2.1e-08	1.017	1.011	1.023	0.0168571	0.00301897	31.1781	Beta cell -PI	Yes	No	Yes	Yes	No	No
		rs1215468	80707429	A	G	6.8e-105	1.072	1.065	1.079	0.0695261	0.00334248	432.67	Beta cell -PI	Yes	No	Yes	Yes	No	No
		rs9565549	80770112	C	G	2.9e-14	1.016	1.01	1.021	0.0158733	0.00302195	27.5907	Residual glycaemic	Yes	No	Yes	Yes	No	No
MIR17HG	13	rs1475655	91963080	A	T	2.4e-45	1.048	1.041	1.055	0.0468836	0.00341928	188.006	Body fat	Yes	No	Yes	Yes	No	No
GPC6	13	rs9561488	94660569	A	G	2.7e-10	1.021	1.014	1.027	0.0207825	0.00351002	35.0573	Body fat	Yes	No	Yes	Yes	No	No
STK24	13	rs3783007	99109816	G	T	4e-09	1.019	1.013	1.025	0.0188218	0.00301302	39.0225	Obesity	Yes	No	Yes	Yes	No	Yes, neuroticism, risk taking, math ability
LIG4	13	rs59904581	108804608	C	G	5.1e-13	1.042	1.031	1.052	0.0411419	0.00541466	57.7334	Residual glycaemic	Yes	No	Yes	Yes	No	No
IRS2	13	rs9301365	109927086	T	C	5.6e-14	1.024	1.018	1.031	0.0237165	0.00299827	62.5692	Residual glycaemic	Yes	No	Yes	Yes	No	No
		rs9521510	110426871	T	C	1e-08	1.019	1.013	1.025	0.0188218	0.00301302	39.0225	Body fat	Yes	No	Yes	Yes	No	Yes, heel BMD
TFDP1	13	rs2316118	114277201	A	G	3e-08	1.017	1.011	1.023	0.0168571	0.00301897	31.1781	Body fat	Yes	No	Yes	Yes	No	No
SLC7A7	14	rs17122782	23289189	C	T	4.6e-10	1.028	1.02	1.036	0.0276152	0.00398599	47.998	Residual glycaemic	Yes	No	Yes	Yes	No	No
NYNRIN	14	rs12437434	24878370	C	T	2.5e-12	1.046	1.033	1.059	0.0449734	0.0063807	NA	Residual glycaemic	No, no suitable proxy	NA	Yes	Yes	No	No
RP11-388G3.1	14	rs1955851	25949277	T	G	4.4e-12	1.022	1.016	1.028	0.0217615	0.00300415	52.4726	Obesity	Yes	No	Yes	Yes	No	No
PRKD1	14	rs8005994	29744532	A	G	1.6e-10	1.021	1.015	1.027	0.0207825	0.00300711	47.7639	Obesity	Yes	No	Yes	Yes	No	No
		rs3783300	30070659	A	C	3.4e-11	1.022	1.016	1.028	0.0217615	0.00300415	52.4726	Body fat	Yes	No	Yes	Yes	No	No
AKAP6	14	rs12883788	33303540	T	C	1.3e-23	1.033	1.026	1.039	0.0324672	0.0034691	87.5901	Obesity	Yes	No	Yes	Yes	No	Yes, BMI, myopia, intelligence, schizophrenia
RP11-85K15.2	14	rs10149083	35455979	A	G	1.4e-08	1.019	1.013	1.025	0.0188218	0.00301302	39.0225	Residual glycaemic	Yes	No	Yes	Yes	No	No
CLEC14A	14	rs4901812	38800704	G	A	2.5e-32	1.039	1.033	1.046	0.0382587	0.00295486	167.644	Metabolic syndrome	Yes	No	Yes	Yes	No	No
MDGA2	14	rs12896030	47296764	C	T	8.1e-10	1.02	1.014	1.026	0.0198026	0.00301006	43.2807	Obesity	Yes	No	Yes	Yes	No	No
SOS2	14	rs72681869	50655357	G	C	1.5e-09	1.161	1.113	1.212	0.149282	0.0215422	NA	Metabolic syndrome	No, no suitable proxy	NA	Yes	No, no suitable proxies	NA	Yes, Hb levels, SBP, DBP, PP, FVC, BMI, GFR, lipids, RBC
RP11-349A22.5, PSMA3	14	rs7147757	58752587	G	C	1.4e-14	1.024	1.018	1.03	0.0237165	0.00299827	62.5692	Residual glycaemic	Yes	No	Yes	Yes	No	No
MNAT1	14	rs3742636	61180657	T	G	8.6e-16	1.024	1.018	1.031	0.0237165	0.00299827	62.5692	Residual glycaemic	Yes	No	Yes	Yes	No	No
DCAF5	14	rs10130013	69563295	G	A	2.6e-13	1.017	1.011	1.023	0.0168571	0.00301897	31.1781	Body fat	Yes	No	Yes	Yes	No	No
LRRC74A, C14orf166B	14	rs2056857	77300863	C	T	8.7e-18	1.027	1.021	1.033	0.0266419	0.00298949	79.4216	Residual glycaemic	Yes	No	Yes	Yes	No	No
		rs72627182	77379704	G	A	8.5e-15	1.029	1.021	1.037	0.0285875	0.0039821	51.5379	Residual glycaemic	Yes	No	Yes	Yes	No	No
		rs7150718	77848618	G	C	2.3e-08	1.018	1.012	1.025	0.0178399	0.00301599	34.9885	Residual glycaemic	Yes	No	Yes	Yes	No	No
NRXN3	14	rs61993073	79825106	C	T	3.2e-08	1.032	1.021	1.043	0.0314987	0.00546741	33.191	Body fat	Yes	No	Yes	No, no suitable proxies	NA	No
		rs7156625	79942647	A	G	2.2e-36	1.051	1.043	1.058	0.0497421	0.00389843	162.806	Obesity	Yes	No	Yes	No, no suitable proxies	NA	Yes, height, VAT measure
		rs2371064	80170870	G	A	2.7e-09	1.023	1.016	1.03	0.0227395	0.00350313	42.1355	Residual glycaemic	Yes	No	Yes	Yes	No	No
FOXN3	14	rs35368444	89556247	T	G	1.3e-11	1.047	1.034	1.06	0.0459289	0.00637457	51.9124	Beta cell +PI	Yes	No	Yes	Yes	No	No
		rs35889227	90055468	G	T	1.7e-19	1.03	1.023	1.036	0.0295588	0.00347924	72.1779	Beta cell +PI	Yes	No	Yes	Yes	No	Yes, fasting glucose
SMEK1	14	rs2025067	91972752	T	C	1.1e-15	1.024	1.018	1.03	0.0237165	0.00299827	62.5692	Residual glycaemic	Yes	No	Yes	Yes	No	No
BCL11B	14	rs4082793	99700080	C	T	2.2e-10	1.021	1.014	1.027	0.0207825	0.00351002	35.0573	Obesity	Yes	No	Yes	Yes	No	Yes, BMI
DLK1, MEG3	14	rs7145337	101155536	C	T	2.6e-12	1.022	1.015	1.029	0.0217615	0.00350657	38.5134	Obesity	Yes	No	Yes	Yes	No	No
		rs10147577	101239087	G	A	4.1e-09	1.002	0.99	1.014	0.001998	0.00614711	NA	Residual glycaemic	No, no suitable proxy	NA	Yes	Yes	No	No
		rs73347525	101255172	A	G	7.7e-33	1.045	1.038	1.053	0.0440169	0.00342913	164.767	Residual glycaemic	Yes	No	Yes	Yes	No	No
		rs61385262	101270219	T	C	9.3e-09	1.051	1.034	1.068	0.0497421	0.00832006	35.7434	Residual glycaemic	Yes	No	Yes	No, no suitable proxies	NA	No
		rs2295388	101309759	G	A	2.3e-09	1.023	1.016	1.03	0.0227395	0.00350313	42.1355	Residual glycaemic	Yes	No	Yes	Yes	No	No
		rs61992671	101531854	A	G	4e-20	1.034	1.027	1.041	0.0334348	0.00346574	93.0691	Obesity	Yes	No	Yes	Yes	No	Yes, height and grip strength
MARK3, TRAF3	14	rs8020605	103227852	G	T	6.4e-10	1.015	1.008	1.021	0.0148886	0.00353084	17.7809	Residual glycaemic	Yes	No	Yes	Yes	No	No
		rs1022736	103998423	G	C	8.8e-11	1.022	1.015	1.028	0.0217615	0.00350657	38.5134	Obesity	Yes	No	Yes	Yes	No	No
		rs113345285	104246362	C	T	2.4e-11	1.032	1.022	1.043	0.0314987	0.00496795	40.2004	Obesity	Yes	Yes	Yes	No, no suitable proxies	NA	No
KLF13	15	rs7403010	31725775	T	C	6.1e-10	1.017	1.01	1.023	0.0168571	0.00352387	22.8837	Lipodystrophy	Yes	No	Yes	Yes	No	HC BMI adj
DPH6-AS1	15	rs12913098	35935113	A	C	1.8e-09	1.014	1.005	1.023	0.0139029	0.00454865	9.34211	Obesity	Yes	No	Yes	Yes	No	No
C15orf52, INFAM2, RP11-624L4.1, RASGRP1	15	rs2382031	38024821	C	A	3.6e-09	1.022	1.015	1.028	0.0217615	0.00350657	38.5134	Residual glycaemic	Yes	No	Yes	Yes	No	No
		rs8043085	38828140	T	G	4.1e-27	1.037	1.03	1.043	0.0363319	0.00345568	110.538	Body fat	Yes	Yes	Yes	Yes	No	Yes, RA, insomnia
		rs10152999	39653053	A	C	8.4e-11	1.019	1.013	1.024	0.0188218	0.00301302	39.0225	Metabolic syndrome	Yes	No	Yes	Yes	No	No
		rs16970349	40384132	A	G	1.8e-14	1.05	1.038	1.062	0.0487902	0.00586448	69.2159	Metabolic syndrome	Yes	No	Yes	Yes	No	No
		rs34245505	40397191	G	C	3e-20	1.039	1.031	1.048	0.0382587	0.00394363	94.1173	Metabolic syndrome	Yes	No	Yes	Yes	No	Yes, lung function and triglycerides
		rs4924455	40633138	A	T	2.2e-27	1.05	1.041	1.059	0.0487902	0.00439203	123.405	Body fat	Yes	No	Yes	Yes	No	No
		rs12898690	40741295	A	G	5.6e-13	1.021	1.014	1.028	0.0207825	0.00351002	35.0573	Residual glycaemic	Yes	No	Yes	Yes	No	No
LTK	15	rs3959569	42115747	C	G	1.2e-13	1.025	1.019	1.032	0.0246926	0.00299534	67.9584	Metabolic syndrome	Yes	No	Yes	Yes	No	Yes, WHR adj BMI
PPIP5K1, STRC	15	rs2447198	43895118	T	C	3.4e-14	1.033	1.025	1.041	0.0324672	0.00396662	66.9959	Body fat	Yes	No	Yes	Yes	No	No
RP11-315O8.1, FKSG62	15	rs10519049	46476157	G	A	5.1e-10	1.02	1.014	1.026	0.0198026	0.00301006	43.2807	Obesity	Yes	No	Yes	Yes	No	No
		rs62015803	47415535	G	A	1.9e-10	1.021	1.015	1.028	0.0207825	0.00300711	47.7639	Residual glycaemic	Yes	No	Yes	Yes	No	No
FAM227B	15	rs7161744	49872347	C	A	4e-08	1.018	1.013	1.024	0.0178399	0.00251209	50.4331	Body fat	Yes	No	Yes	Yes	No	No
ONECUT1, WDR72, MYO5C	15	rs750163	51906987	A	G	4.8e-09	1.018	1.012	1.024	0.0178399	0.00301599	34.9885	Obesity	Yes	No	Yes	Yes	No	No
		rs149336329	52587740	G	T	6.2e-26	1.085	1.069	1.101	0.08158	0.00757977	115.839	Beta cell +PI	Yes	No	Yes	No, no suitable proxies	NA	Yes, HbA1c
		rs28475375	53088801	A	G	9.8e-14	1.032	1.024	1.04	0.0314987	0.00397048	62.9359	Obesity	Yes	No	Yes	Yes	No	No
		rs11853527	54021967	G	C	2.7e-08	1.019	1.013	1.025	0.0188218	0.00301302	39.0225	Body fat	Yes	No	Yes	Yes	No	No
TCF12	15	rs139219993	56885148	G	C	1e-08	1.094	1.062	1.126	0.0898407	0.0151463	35.1829	Body fat	Yes	No	Yes	No, no suitable proxies	NA	No
		rs2615231	57405674	A	G	2.3e-14	1.024	1.018	1.03	0.0237165	0.00299827	62.5692	Metabolic syndrome	Yes	No	Yes	Yes	No	No
C2CD4A, C2CD4B	15	rs146692251	62218098	T	C	9.7e-09	1.132	1.09	1.175	0.123986	0.0192899	NA	Body fat	No, no suitable proxy	NA	Yes	No, no suitable proxies	NA	No
		rs7163757	62391608	C	T	1.5e-64	1.048	1.042	1.054	0.0468836	0.00292941	256.142	Beta cell +PI	Yes	No	Yes	Yes	No	Yes, fasting glucose
USP3	15	rs1396713	64097938	C	T	8.3e-22	1.032	1.026	1.039	0.0314987	0.00297496	112.104	Metabolic syndrome	Yes	No	Yes	Yes	No	No
DPP8	15	rs12909009	65743050	A	G	4.3e-08	1.018	1.011	1.025	0.0178399	0.0035204	25.6804	Residual glycaemic	Yes	No	Yes	Yes	No	No
MAP2K5	15	rs2469102	66873916	G	T	4.8e-08	1.021	1.014	1.028	0.0207825	0.00351002	35.0573	Residual glycaemic	Yes	No	Yes	Yes	No	No
		rs55970476	67019975	T	A	2.7e-08	1.027	1.019	1.036	0.0266419	0.00398989	44.5872	Residual glycaemic	Yes	No	Yes	Yes	No	No
		rs28836514	67262832	T	C	9.5e-11	1.031	1.022	1.04	0.0305292	0.00447332	46.5769	Obesity	Yes	No	Yes	Yes	No	No
		rs4776970	68080886	A	T	7.3e-24	1.031	1.025	1.038	0.0305292	0.00297785	105.105	Obesity	Yes	No	Yes	Yes	No	Yes, BMI
GRAMD2	15	rs8026894	72478513	G	A	1.8e-09	1.033	1.021	1.045	0.0324672	0.00596156	29.6599	Residual glycaemic	Yes	No	Yes	Yes	No	No
PML	15	rs7183908	74329193	C	T	5.6e-10	1.019	1.014	1.025	0.0188218	0.00250962	56.2478	Obesity	Yes	No	Yes	Yes	No	Yes, WHR
PTPN9, SIN3A	15	rs12708519	75803200	T	C	4.1e-40	1.043	1.037	1.05	0.0421012	0.00294349	204.58	Body fat	Yes	No	Yes	Yes	No	No
		rs8043371	76437983	G	T	4.4e-08	1.028	1.019	1.037	0.0276152	0.00448644	37.8872	Body fat	Yes	No	Yes	No, no suitable proxies	NA	No
HMG20A	15	rs62008456	77606303	T	C	5e-09	1.056	1.037	1.075	0.0544882	0.0092634	34.5991	Obesity	Yes	No	Yes	No, no suitable proxies	NA	No
		rs952472	77776562	C	A	2.8e-99	1.067	1.06	1.073	0.064851	0.0033582	372.924	Metabolic syndrome	Yes	No	Yes	Yes	No	No
		rs34080199	77812028	G	A	6.6e-15	1.068	1.051	1.084	0.0657877	0.00818656	64.5784	Body fat	Yes	No	Yes	No, no suitable proxies	NA	Yes, educational attainment
ZFAND6	15	rs7172637	80428575	A	T	4.6e-09	1.017	1.011	1.023	0.0168571	0.00301897	31.1781	Beta cell -PI	Yes	No	Yes	Yes	No	No
FSD2	15	rs28538218	83753712	A	G	1.1e-08	1.02	1.014	1.026	0.0198026	0.00301006	43.2807	Body fat	Yes	No	Yes	Yes	No	No
AP3S2	15	rs2165069	90407119	C	T	1.1e-60	1.057	1.05	1.064	0.0554347	0.00339007	267.39	Beta cell +PI	Yes	No	Yes	Yes	No	No
PRC1	15	rs2890156	91513157	A	T	4.7e-59	1.062	1.055	1.07	0.0601539	0.00337406	317.85	Residual glycaemic	Yes	No	Yes	Yes	No	No
		rs10520699	91522966	G	A	2.1e-08	1.035	1.024	1.046	0.0344014	0.00545148	39.8221	Residual glycaemic	Yes	No	Yes	No, no suitable proxies	NA	No
		rs9672505	91695362	A	G	4.4e-08	1.031	1.021	1.041	0.0305292	0.00497279	37.6904	Body fat	Yes	No	Yes	Yes	No	No
RP11-266O8.1, RGMA	15	rs7167984	93832067	G	A	1.1e-23	1.041	1.033	1.048	0.0401818	0.00393602	104.218	Residual glycaemic	Yes	No	Yes	Yes	No	No
		rs4777857	93925327	G	A	3.8e-16	1.026	1.02	1.031	0.0256677	0.00299241	73.5756	Residual glycaemic	Yes	No	Yes	Yes	No	No
RP11-57P19.1	15	rs11633473	95270905	G	A	3.6e-08	1.018	1.012	1.024	0.0178399	0.00301599	34.9885	Obesity	Yes	No	Yes	Yes	No	No
IGF1R	15	rs62024481	99238661	C	T	9e-10	1.023	1.016	1.031	0.0227395	0.00350313	42.1355	Obesity	Yes	No	Yes	Yes	No	No
LMF1, ITFG3	16	rs117064493	261116	C	T	3.7e-09	1.071	1.049	1.094	0.0685928	0.0105895	41.957	Residual glycaemic	Yes	No	Yes	No, no suitable proxies	NA	No
		rs55857387	300388	T	C	5e-32	1.041	1.034	1.048	0.0401818	0.00344235	136.253	Metabolic syndrome	Yes	No	Yes	Yes	No	No
		rs34665498	337691	C	T	8.9e-13	1.034	1.025	1.042	0.0334348	0.00446029	56.1916	Obesity	Yes	No	Yes	Yes	No	No
		rs9889137	968717	C	T	1.1e-09	1.019	1.013	1.025	0.0188218	0.00301302	39.0225	Residual glycaemic	Yes	No	Yes	Yes	No	No
		rs4988483	1129010	A	C	1.3e-08	1.057	1.039	1.076	0.0554347	0.00876326	NA	Body fat	No, no suitable proxy	NA	Yes	No, no suitable proxies	NA	Yes, heel BMD
		rs34569984	1248374	C	G	7.4e-10	1.026	1.018	1.033	0.0256677	0.00399379	41.3052	Metabolic syndrome	Yes	No	Yes	Yes	No	No
		rs4984797	1336403	G	A	2.2e-08	1.021	1.014	1.027	0.0207825	0.00351002	35.0573	Residual glycaemic	Yes	No	Yes	Yes	No	No
CLUAP1, SLX4	16	rs458522	3330179	T	C	2.1e-08	1.021	1.014	1.028	0.0207825	0.00351002	35.0573	Residual glycaemic	Yes	No	Yes	Yes	No	Yes, smoking initiation
		rs3751837	3583173	T	C	1.1e-22	1.036	1.029	1.043	0.0353671	0.00345902	104.542	Obesity	Yes	No	Yes	Yes	No	Yes, lung function (FVC and FEV), BMI
		rs56104880	4361138	C	T	1.6e-09	1.022	1.015	1.028	0.0217615	0.00350657	38.5134	Residual glycaemic	Yes	No	Yes	Yes	No	Yes, height and lung function (FVC, FEV)
		rs3747579	4445327	C	T	1.8e-10	1.021	1.014	1.028	0.0207825	0.00351002	35.0573	Metabolic syndrome	Yes	No	Yes	Yes	No	Yes, WHR adj BMI
RP11-420N3.2, RBFOX1	16	rs1420076	6534122	C	G	1.9e-08	1.025	1.017	1.033	0.0246926	0.0039977	38.1516	Residual glycaemic	Yes	No	Yes	Yes	No	No
RP11-297M9.1	16	rs316371	9735857	T	C	4.9e-08	1.018	1.012	1.024	0.0178399	0.00301599	34.9885	Obesity	Yes	No	Yes	Yes	No	Yes, BMI
NTAN1	16	rs9927842	15153717	T	C	1.6e-13	1.029	1.022	1.037	0.0285875	0.00348264	67.3806	Obesity	Yes	No	Yes	Yes	No	Yes, height and educational attainment
GP2	16	rs11074446	20255123	T	C	3.8e-12	1.028	1.021	1.036	0.0276152	0.00348603	62.7526	Obesity	Yes	No	Yes	Yes	No	Yes, BMI
		rs73541251	20331737	G	C	8.5e-16	1.033	1.021	1.045	0.0324672	0.00596156	29.6599	Residual glycaemic	Yes	No	Yes	Yes	No	No
		rs9929710	20370981	A	C	1.5e-09	1.02	1.014	1.027	0.0198026	0.00301006	43.2807	Obesity	Yes	No	Yes	Yes	No	No
TNRC6A, CTD-2515A14.1, AQP8	16	rs2059134	24816492	A	G	2.9e-09	1.021	1.014	1.028	0.0207825	0.00351002	35.0573	Obesity	Yes	No	Yes	Yes	No	Yes, SBP
		rs10852284	25236955	C	T	3.8e-08	1.019	1.013	1.025	0.0188218	0.00301302	39.0225	Body fat	Yes	No	Yes	Yes	No	No
ATP2A1	16	rs10499	28915527	G	A	5.5e-13	1.026	1.02	1.033	0.0256677	0.00299241	73.5756	Obesity	Yes	No	Yes	Yes	No	Yes, cannabis use
FAM57B, TMEM219	16	rs9932196	29983119	T	G	4e-17	1.025	1.019	1.031	0.0246926	0.00299534	67.9584	Obesity	Yes	No	Yes	Yes	No	Yes, WHR
KAT8, RP11-196G11.4	16	rs1978487	31129942	T	C	3.7e-08	1.01	1.004	1.017	0.00995033	0.00303995	10.7137	Obesity	Yes	No	Yes	Yes	No	No
RP11-98C8.1	16	rs13339351	49048190	C	T	8e-10	1.019	1.014	1.025	0.0188218	0.00250962	56.2478	Residual glycaemic	Yes	No	Yes	Yes	No	No
FTO	16	rs117515728	53427421	T	C	5.4e-09	1.078	1.054	1.103	0.0751075	0.0114873	42.7498	Residual glycaemic	Yes	No	Yes	No, no suitable proxies	NA	Yes, BMI
		rs62048489	53454855	G	T	2.1e-18	1.06	1.046	1.074	0.0582689	0.00678344	73.786	Metabolic syndrome	Yes	No	Yes	No, no suitable proxies	NA	No
		rs3095633	53541478	C	T	9.4e-13	1.022	1.016	1.028	0.0217615	0.00300415	52.4726	Residual glycaemic	Yes	No	Yes	Yes	No	No
		rs113810193	53543205	G	A	9.9e-15	1.072	1.054	1.09	0.0695261	0.0086396	64.7602	Metabolic syndrome	Yes	No	Yes	No, no suitable proxies	NA	No
		rs4548860	53772994	T	C	1.4e-12	1.033	1.024	1.043	0.0324672	0.00446462	52.8834	Obesity	Yes	No	Yes	Yes	No	No
		rs1558902	53803574	A	T	0	1.127	1.12	1.134	0.119559	0.00317885	1414.57	Obesity	Yes	No	Yes	Yes	No	Yes, FTO gene - BMI, BF%, highly pleiotropic
		rs145904814	53813952	A	T	3.2e-09	1.106	1.071	1.141	0.10075	0.0164067	37.7092	Body fat	Yes	No	Yes	No, no suitable proxies	NA	Yes, BMI
		rs73612051	53828037	C	T	2.2e-15	1.042	1.03	1.054	0.0411419	0.00590977	48.4651	Obesity	Yes	No	Yes	Yes	No	No
		rs62033416	53838658	G	A	4.4e-18	1.043	1.034	1.053	0.0421012	0.00442163	90.6616	Obesity	Yes	No	Yes	Yes	No	No
		rs139891432	53843623	A	G	5.8e-20	1.118	1.094	1.144	0.111541	0.0110718	101.493	Obesity	Yes	No	Yes	No, no suitable proxies	NA	No
		rs4783837	54370634	C	T	3.1e-11	1.037	1.027	1.048	0.0363319	0.00494388	54.006	Residual glycaemic	Yes	No	Yes	Yes	No	Yes, BMI
PKD1L3, IL34, NFAT5	16	rs2917677	69750849	C	T	6e-32	1.038	1.032	1.045	0.0372958	0.00295771	159.004	Obesity	Yes	No	Yes	Yes	No	Yes, triglycerides
RP11-346C20.3, ZFHX3	16	rs7498798	73097029	G	A	7e-22	1.029	1.023	1.035	0.0285875	0.00298366	91.8022	Obesity	Yes	No	Yes	Yes	No	Yes, BMI, cortical SA measurement
BCAR1, CTRB2	16	rs72802365	75246035	G	C	3.8e-73	1.123	1.109	1.137	0.116004	0.00640049	328.486	Metabolic syndrome	Yes	No	Yes	Yes	No	No
MON1B	16	rs72798545	77232746	C	A	3.1e-10	1.03	1.021	1.038	0.0295588	0.00447769	43.5779	Obesity	Yes	No	Yes	Yes	No	Yes, bodyweight
CMIP	16	rs2925979	81534790	T	C	1e-33	1.039	1.033	1.046	0.0382587	0.00295486	167.644	Lipodystrophy	Yes	No	Yes	Yes	No	Yes, WHR, WHR adj BMI, lipid levels (lots)
		rs7189295	81609553	A	G	4.9e-10	1.021	1.015	1.027	0.0207825	0.00300711	47.7639	Metabolic syndrome	Yes	No	Yes	Yes	No	No
RP11-505K9.4	16	rs4782568	83980529	G	C	8.5e-14	1.025	1.019	1.031	0.0246926	0.00299534	67.9584	Body fat	Yes	No	Yes	Yes	No	Yes, platelet count, lipids, CRP, SHBG, ALP, ALT
GINS2	16	rs2303202	85704584	G	A	4.1e-12	1.021	1.015	1.027	0.0207825	0.00300711	47.7639	Metabolic syndrome	Yes	No	Yes	Yes	No	No
		rs35825770	86459737	C	G	1.6e-09	1.021	1.015	1.027	0.0207825	0.00300711	47.7639	Body fat	Yes	No	Yes	Yes	No	No
ZFPM1	16	rs9937296	88554480	C	T	2e-15	1.03	1.023	1.038	0.0295588	0.00347924	72.1779	Residual glycaemic	Yes	No	Yes	Yes	No	No
SPG7, RPL13	16	rs17471624	89631665	C	T	8.5e-15	1.036	1.027	1.044	0.0353671	0.00445164	63.119	Obesity	Yes	No	Yes	Yes	No	No
		rs28592184	89681640	G	A	1.9e-08	1.037	1.026	1.049	0.0363319	0.00544091	NA	Residual glycaemic	No, no suitable proxy	NA	Yes	Yes	No	No
		rs56283750	89786761	T	C	2.1e-16	1.027	1.02	1.033	0.0266419	0.00348944	58.2935	Body fat	Yes	No	Yes	Yes	No	Yes, age at menopause
VPS53	17	rs36027158	519554	A	G	8.9e-11	1.032	1.023	1.041	0.0314987	0.00446897	49.6786	Metabolic syndrome	Yes	No	Yes	Yes	No	No
		rs9893867	1510048	G	A	5.5e-13	1.033	1.025	1.041	0.0324672	0.00396662	66.9959	Beta cell -PI	Yes	No	Yes	Yes	No	No
		rs59278436	2309929	A	G	5.8e-09	1.02	1.014	1.026	0.0198026	0.00301006	43.2807	Beta cell -PI	Yes	No	Yes	Yes	No	No
ENO3, ZZEF1	17	rs1043246	3828086	G	C	2.2e-27	1.049	1.04	1.058	0.0478373	0.00439623	118.406	Body fat	Yes	No	Yes	Yes	No	No
		rs8082265	3838761	C	T	5.8e-22	1.046	1.037	1.056	0.0449734	0.0044089	104.052	Residual glycaemic	Yes	No	Yes	No, no suitable proxies	NA	No
		rs72827349	3980551	A	C	3.9e-15	1.099	1.075	1.124	0.0944007	0.0112653	70.2205	Residual glycaemic	Yes	No	Yes	No, no suitable proxies	NA	No
		rs7224685	4014384	T	G	1e-44	1.046	1.039	1.052	0.0449734	0.00342584	172.336	Obesity	Yes	No	Yes	Yes	No	Yes, BMI
		rs3966782	4807098	C	T	6.7e-09	1.019	1.013	1.025	0.0188218	0.00301302	39.0225	Obesity	Yes	No	Yes	Yes	No	Yes, height
SAT2, SLC16A11, SLC16A13	17	rs9900150	6553168	G	A	1.7e-08	1.017	1.011	1.022	0.0168571	0.00301897	31.1781	Metabolic syndrome	Yes	No	Yes	Yes	No	No
		rs113748381	6953155	A	G	3e-40	1.097	1.082	1.113	0.0925792	0.00702449	NA	Beta cell -PI	No, no suitable proxy	NA	Yes	Yes	No	No
		rs727428	7537792	T	C	8.4e-11	1.021	1.015	1.026	0.0207825	0.00300711	47.7639	Metabolic syndrome	Yes	No	Yes	Yes	No	Yes, SHBG, androgen levels, WHR, WHR adj BMI, estradiol
GLP2R	17	rs17676097	9791549	G	A	2.8e-11	1.028	1.02	1.035	0.0276152	0.00398599	47.998	Residual glycaemic	Yes	No	Yes	Yes	No	No
RAI1	17	rs12453750	17342768	C	G	5.3e-10	1.021	1.015	1.028	0.0207825	0.00300711	47.7639	Beta cell -PI	Yes	No	Yes	Yes	No	Yes, glucose
		rs56745821	17509992	A	G	3.8e-08	1.015	1.008	1.021	0.0148886	0.00353084	17.7809	Lipodystrophy	Yes	No	Yes	Yes	No	Yes, WC adj BMI
		rs1108646	17751478	A	G	5.1e-17	1.026	1.019	1.032	0.0256677	0.00349285	54.0026	Metabolic syndrome	Yes	No	Yes	Yes	No	Yes, HbA1c, SHBG
KCNJ12	17	rs7213608	21279289	C	T	1.2e-10	1.022	1.016	1.029	0.0217615	0.00300415	52.4726	Body fat	Yes	No	Yes	Yes	No	Yes, WHR, lean mass, height, BF%
CRYBA1	17	rs797971	27648435	C	G	3.8e-14	1.023	1.017	1.028	0.0227395	0.00300121	57.4075	Beta cell +PI	Yes	No	Yes	Yes	No	No
NF1	17	rs1048317	29704002	T	C	5.6e-28	1.034	1.028	1.04	0.0334348	0.00296919	126.801	Obesity	Yes	No	Yes	Yes	No	Yes, alcohol consumption
MYO19	17	rs2306593	34866546	C	T	1.7e-10	1.021	1.015	1.026	0.0207825	0.00300711	47.7639	Obesity	Yes	No	Yes	Yes	No	Yes, BMI, smoking initiation
HNF1B, TCF2	17	rs3094503	36030408	A	C	5.6e-17	1.038	1.029	1.046	0.0372958	0.00444302	70.4632	Residual glycaemic	Yes	No	Yes	Yes	No	Yes, oesophageal disease
		rs3094515	36043653	C	T	7.7e-14	1.025	1.018	1.031	0.0246926	0.00349627	NA	Residual glycaemic	No, no suitable proxy	NA	Yes	Yes	No	No
		rs3110641	36047417	G	A	2.6e-44	1.049	1.042	1.055	0.0478373	0.00341601	196.108	Beta cell -PI	Yes	No	Yes	Yes	No	Yes, prostate cancer, blood urea nitrogen
		rs4635384	36055558	G	A	3.2e-27	1.03	1.024	1.036	0.0295588	0.00298075	98.3381	Residual glycaemic	Yes	No	Yes	Yes	No	No
		rs12943407	36088329	G	A	2.8e-09	1.028	1.02	1.037	0.0276152	0.00398599	47.998	Body fat	Yes	No	Yes	Yes	No	No
		rs11651052	36102381	A	G	1.9e-123	1.067	1.061	1.073	0.064851	0.0028771	508.07	Beta cell -PI	Yes	No	Yes	Yes	No	Yes, prostate cancer, endometrial cancer
NEUROD2	17	rs11078916	37746307	T	C	1.4e-13	1.025	1.019	1.031	0.0246926	0.00299534	67.9584	Body fat	Yes	No	Yes	Yes	No	No
MLX, LINC00910, RP11-400F19.6	17	rs676387	40706273	A	C	7.5e-25	1.034	1.028	1.041	0.0334348	0.00296919	126.801	Obesity	Yes	No	Yes	Yes	No	Yes, eczema, cortical surface area
		rs56799554	41456413	G	A	1.8e-10	1.025	1.018	1.032	0.0246926	0.00349627	49.8797	Metabolic syndrome	Yes	No	Yes	Yes	No	No
ACBD4	17	rs11653796	43218259	G	A	4.7e-08	1.021	1.015	1.028	0.0207825	0.00300711	47.7639	Body fat	Yes	No	Yes	Yes	No	No
KANSL1	17	rs4792837	44286384	C	A	4.5e-10	1.024	1.017	1.032	0.0237165	0.0034997	45.9241	Beta cell -PI	Yes	No	Yes	Yes	No	No
GIP, TTLL6, CBX1	17	rs3744347	46178674	A	G	6.7e-16	1.03	1.023	1.037	0.0295588	0.00347924	72.1779	Metabolic syndrome	Yes	No	Yes	Yes	No	No
		rs35895680	47060322	C	A	3.9e-31	1.044	1.036	1.051	0.0430595	0.00392467	120.374	Obesity	Yes	No	Yes	Yes	No	Yes, SBP, HDL, cortical thickness, insomnia
ITGA3	17	rs112297357	48164330	C	A	7.8e-11	1.027	1.018	1.036	0.0266419	0.00449082	35.1949	Residual glycaemic	Yes	No	Yes	Yes	No	No
PPM1E	17	rs11659035	56966052	T	C	8.8e-11	1.022	1.016	1.028	0.0217615	0.00300415	52.4726	Body fat	Yes	No	Yes	Yes	No	No
RPS6KB1	17	rs8068913	57973096	C	T	6.8e-09	1.023	1.016	1.03	0.0227395	0.00350313	42.1355	Beta cell -PI	Yes	No	Yes	Yes	No	No
ERN1, ACE	17	rs11657101	60636826	G	A	8.3e-12	1.023	1.016	1.029	0.0227395	0.00350313	42.1355	Metabolic syndrome	Yes	No	Yes	Yes	No	Yes, height, lean mass, HC adj BMI
		rs4311	61560763	T	C	4.7e-10	1.021	1.015	1.026	0.0207825	0.00300711	47.7639	Residual glycaemic	Yes	No	Yes	Yes	No	Yes, alzheimer's
		rs72845888	61667008	C	T	3.4e-12	1.059	1.044	1.074	0.0573251	0.00727836	62.033	Obesity	Yes	No	Yes	No, no suitable proxies	NA	Yes, BMI
		rs10853047	62199136	C	T	1.8e-17	1.039	1.03	1.048	0.0382587	0.00443873	74.2922	Beta cell -PI	Yes	No	Yes	No, no suitable proxies	NA	No
PITPNC1, BPTF	17	rs77746881	65651268	A	G	2.1e-16	1.046	1.035	1.057	0.0449734	0.00539385	69.5206	Beta cell -PI	Yes	No	Yes	Yes	No	No
		rs12601921	65825354	T	C	1.3e-26	1.039	1.032	1.046	0.0382587	0.003449	123.048	Obesity	Yes	Yes	Yes	Yes	No	No
		rs35722605	66383608	C	T	4.1e-08	1.025	1.017	1.033	0.0246926	0.0039977	38.1516	Residual glycaemic	Yes	No	Yes	Yes	No	Yes, ALP
		rs883541	66449122	G	A	4e-12	1.026	1.019	1.032	0.0256677	0.00349285	54.0026	Beta cell -PI	Yes	No	Yes	Yes	No	Yes, GFR
SLC39A11	17	rs11653006	70296543	G	A	6.8e-11	1.021	1.015	1.026	0.0207825	0.00300711	47.7639	Residual glycaemic	Yes	No	Yes	Yes	No	No
		rs61736066	70645032	G	A	1.9e-11	1.035	1.026	1.045	0.0344014	0.00445596	59.6033	Residual glycaemic	Yes	No	Yes	Yes	No	No
		rs11077654	71006512	C	A	6.7e-13	1.028	1.021	1.036	0.0276152	0.00348603	62.7526	Residual glycaemic	Yes	No	Yes	Yes	No	No
SUMO2	17	rs10401019	73178311	T	C	7e-11	1.021	1.015	1.028	0.0207825	0.00300711	47.7639	Residual glycaemic	Yes	No	Yes	Yes	No	No
		rs2444842	73754806	G	A	2.9e-08	1.02	1.013	1.027	0.0198026	0.00351347	31.7668	Residual glycaemic	Yes	No	Yes	Yes	No	No
CYTH1	17	rs7221314	76758251	A	G	1.8e-23	1.034	1.027	1.04	0.0334348	0.00346574	93.0691	Body fat	Yes	No	Yes	Yes	No	No
RPTOR	17	rs62076641	77896764	T	C	1.3e-09	1.021	1.015	1.028	0.0207825	0.00300711	47.7639	Body fat	Yes	No	Yes	Yes	No	No
		rs11150745	78757626	A	G	5.5e-14	1.025	1.019	1.032	0.0246926	0.00299534	67.9584	Obesity	Yes	No	Yes	Yes	No	Yes, BMI, height, BF%
WDR45B, FN3KRP	17	rs4789816	80607830	A	C	5e-09	1.02	1.014	1.027	0.0198026	0.00301006	43.2807	Beta cell -PI	Yes	No	Yes	Yes	No	No
		rs9895455	80683980	T	C	2.4e-10	1.02	1.014	1.026	0.0198026	0.00301006	43.2807	Beta cell +PI	Yes	No	Yes	Yes	No	No
RP11-161I6.2	18	rs8097544	1839564	G	A	3e-15	1.036	1.028	1.045	0.0353671	0.00395509	79.9627	Obesity	Yes	No	Yes	No, no suitable proxies	NA	Yes, breakfast skipping
EMILIN2	18	rs11664106	2846812	A	T	1e-09	1.023	1.016	1.03	0.0227395	0.00350313	42.1355	Lipodystrophy	Yes	No	Yes	Yes	No	Yes, WHR, WHR adj BMI, Triglycerides, SHBG
LAMA1	18	rs9948462	7076836	T	C	1.5e-26	1.032	1.026	1.038	0.0314987	0.00297496	112.104	Metabolic syndrome	Yes	No	Yes	Yes	No	No
C18orf8	18	rs1788819	21100504	G	A	4.1e-19	1.033	1.026	1.039	0.0324672	0.0034691	87.5901	Obesity	Yes	No	Yes	Yes	No	No
NOL4	18	rs4293449	31694567	T	C	3.1e-09	1.019	1.011	1.028	0.0188218	0.00402133	21.9069	Obesity	Yes	No	Yes	Yes	No	Yes, BMI
COMMD9	18	rs62080313	36278709	C	T	2.3e-09	1.021	1.012	1.031	0.0207825	0.00451733	21.1657	Obesity	Yes	No	Yes	No, no suitable proxies	NA	No
		rs2958610	36594057	T	G	2e-13	1.033	1.025	1.042	0.0324672	0.00396662	66.9959	Residual glycaemic	Yes	No	Yes	Yes	No	No
LINC00907	18	rs7232699	40072230	T	C	8.6e-11	1.025	1.018	1.032	0.0246926	0.00349627	49.8797	Obesity	Yes	No	Yes	Yes	No	No
		rs7242026	40702833	T	C	9.5e-09	1.019	1.013	1.025	0.0188218	0.00301302	39.0225	Obesity	Yes	No	Yes	Yes	No	No
SETBP1, SLC14A2	18	rs58306981	42326974	C	A	2e-08	1.016	1.01	1.023	0.0158733	0.00302195	27.5907	Residual glycaemic	Yes	No	Yes	Yes	No	No
		rs2247326	42948994	T	G	3.9e-11	1.024	1.018	1.031	0.0237165	0.00299827	62.5692	Obesity	Yes	No	Yes	Yes	No	No
DCC	18	rs8089704	50840102	A	C	4.2e-08	1.019	1.012	1.026	0.0188218	0.00351693	28.6413	Obesity	Yes	No	Yes	Yes	No	No
TCF4	18	rs1942569	52846725	G	T	3.4e-08	1.016	1.01	1.022	0.0158733	0.00302195	27.5907	Body fat	Yes	yes	Yes	Yes	No	No
		rs72926932	53050646	C	A	1.7e-23	1.07	1.057	1.084	0.0676586	0.0062367	117.689	Body fat	Yes	No	Yes	No, no suitable proxies	NA	Yes, ADHD (multivariate analyses)
		rs17089932	53428347	T	C	6.6e-15	1.029	1.021	1.036	0.0285875	0.0039821	51.5379	Body fat	Yes	No	Yes	Yes	No	No
WDR7	18	rs10048404	54578482	C	T	1.1e-12	1.025	1.019	1.031	0.0246926	0.00299534	67.9584	Residual glycaemic	Yes	No	Yes	Yes	No	Yes, SBP
RNU4-17P, GRP, MC4R	18	rs9957320	56876430	G	T	5.3e-19	1.035	1.027	1.042	0.0344014	0.00395893	75.5089	Obesity	Yes	No	Yes	Yes	No	No
		rs6567160	57829135	C	T	6e-67	1.061	1.054	1.068	0.0592119	0.00337725	307.391	Obesity	Yes	No	Yes	Yes	No	Yes, BMI, BF%, WC
		rs78769612	58028972	G	T	7.3e-22	1.11	1.088	1.132	0.10436	0.0102137	104.4	Obesity	Yes	No	Yes	Yes	No	Yes, CRP
BCL2A	18	rs12454712	60845884	T	C	4.7e-33	1.036	1.03	1.042	0.0353671	0.00296344	142.432	Metabolic syndrome	Yes	No	Yes	Yes	No	Yes, reticulocyte count, BMI, lipids, SHBG
		rs12970504	60895919	C	T	1.3e-10	1.028	1.02	1.035	0.0276152	0.00398599	47.998	Body fat	Yes	No	Yes	Yes	No	No
		rs12455492	60982168	G	T	4.7e-10	1.028	1.02	1.037	0.0276152	0.00398599	47.998	Residual glycaemic	Yes	No	Yes	Yes	No	No
CDH7	18	rs35419009	63458281	T	G	7.1e-15	1.026	1.02	1.033	0.0256677	0.00299241	73.5756	Obesity	Yes	No	Yes	Yes	No	No
RP11-173L6.1	18	rs12964145	73501475	C	G	1.7e-08	1.019	1.013	1.026	0.0188218	0.00301302	39.0225	Obesity	Yes	No	Yes	Yes	No	Yes, BMI
ZNF236	18	rs2658746	74582340	C	T	1.2e-22	1.03	1.025	1.036	0.0295588	0.00248275	141.745	Beta cell -PI	Yes	No	Yes	Yes	No	No
NFATC1	18	rs8096658	77156537	C	G	1e-08	1.021	1.014	1.027	0.0207825	0.00351002	35.0573	Obesity	Yes	No	Yes	Yes	No	Yes, GFR, CKD
TCF3	19	rs8108446	818284	A	G	1.5e-10	1.021	1.015	1.027	0.0207825	0.00300711	47.7639	Residual glycaemic	Yes	No	Yes	Yes	No	No
		rs12461269	1167922	G	A	1.2e-14	1.027	1.02	1.033	0.0266419	0.00348944	58.2935	Residual glycaemic	Yes	No	Yes	Yes	No	No
		rs34072429	1224518	T	C	2.6e-09	1.027	1.018	1.036	0.0266419	0.00449082	35.1949	Residual glycaemic	Yes	No	Yes	Yes	No	No
		rs62128838	1236481	C	T	2.3e-08	1.046	1.03	1.061	0.0449734	0.00786457	32.701	Residual glycaemic	Yes	No	Yes	Yes	No	No
		rs4807125	1646712	T	C	4e-11	1.031	1.022	1.04	0.0305292	0.00447332	46.5769	Body fat	Yes	No	Yes	Yes	No	Yes, height
		rs28626548	1865673	A	G	1.7e-09	1.023	1.016	1.03	0.0227395	0.00350313	42.1355	Obesity	Yes	No	Yes	Yes	No	No
NCLN	19	rs75620555	3184010	C	G	2.9e-08	1.042	1.027	1.057	0.0411419	0.00739797	NA	Residual glycaemic	No, no suitable proxy	NA	Yes	Yes	No	No
UHRF1, PTPRS, KDM4B	19	rs56249413	5036730	A	G	2e-12	1.028	1.02	1.035	0.0276152	0.00398599	47.998	Metabolic syndrome	Yes	No	Yes	Yes	No	Yes, Math ability
MAP2K7, INSR, AC010336.1	19	rs10416539	7186333	C	T	1.3e-10	1.02	1.011	1.03	0.0198026	0.00452178	19.179	Metabolic syndrome	Yes	No	Yes	Yes	No	No
		rs4804420	7226190	G	A	4.8e-14	1.024	1.017	1.031	0.0237165	0.0034997	45.9241	Metabolic syndrome	Yes	No	Yes	Yes	No	No
		rs10427109	7293560	C	T	5.3e-13	1.049	1.036	1.063	0.0478373	0.00636234	56.5328	Metabolic syndrome	Yes	No	Yes	Yes	No	No
		rs2115107	7968168	A	G	4.2e-32	1.037	1.031	1.043	0.0363319	0.00296057	150.6	Lipodystrophy	Yes	No	Yes	Yes	No	No
		rs116843064	8429323	G	A	3e-17	1.12	1.093	1.148	0.113329	0.0124502	82.856	Lipodystrophy	Yes	No	Yes	No, no suitable proxies	NA	Yes, lipids (lots of lipids!), CAD
FARSA, ZNF799, GCDH	19	rs4804181	12509536	A	C	6.2e-19	1.033	1.026	1.04	0.0324672	0.0034691	87.5901	Residual glycaemic	Yes	No	Yes	Yes	No	Yes, testosterone, monocyte count
		rs3111316	13038415	A	G	7e-28	1.035	1.029	1.041	0.0344014	0.00296631	134.499	Metabolic syndrome	Yes	No	Yes	Yes	No	Yes, GFR
		rs148340480	13159859	G	C	9.2e-10	1.046	1.032	1.06	0.0449734	0.00687485	42.7942	Body fat	Yes	No	Yes	No, no suitable proxies	NA	No
CILP2, CRTC1, TM6SF2	19	rs4808845	18812024	A	G	1.7e-21	1.03	1.024	1.036	0.0295588	0.00298075	98.3381	Obesity	Yes	No	Yes	Yes	No	Yes, BMI
		rs150057262	19320825	G	C	3.2e-14	1.127	1.094	1.161	0.119559	0.0151625	62.1761	Metabolic syndrome	Yes	No	Yes	No, no suitable proxies	NA	Yes, lipid levels
		rs8107974	19388500	T	A	2.3e-33	1.055	1.045	1.066	0.0535408	0.00485912	121.41	Liver/lipid metabolism	Yes	No	Yes	Yes	No	Yes, lipid levels, vitamin D
		rs7247433	19795560	A	C	1.7e-08	1.014	1.008	1.021	0.0139029	0.00302793	NA	Metabolic syndrome	No, no suitable proxy	NA	Yes	Yes	No	No
		rs150617279	20139234	A	T	1.1e-08	1.042	1.029	1.055	0.0411419	0.00640535	41.2557	Metabolic syndrome	Yes	No	Yes	No, no suitable proxies	NA	No
ZNF257, ZNF738	19	rs7507813	21722479	C	T	4.6e-10	1.022	1.014	1.029	0.0217615	0.00400948	29.4578	Residual glycaemic	Yes	No	Yes	Yes	No	No
		rs142395395	22100706	A	G	9.2e-30	1.27	1.221	1.321	0.239017	0.0200749	NA	Residual glycaemic	No, no suitable proxy	NA	Yes	No, no suitable proxies	NA	No
		rs4932747	22279252	C	G	4.2e-11	1.019	1.013	1.025	0.0188218	0.00301302	39.0225	Beta cell -PI	Yes	No	Yes	Yes	No	No
AC007796.1	19	rs1469705	31038995	T	C	2.7e-08	1.014	1.008	1.021	0.0139029	0.00302793	21.0824	Body fat	Yes	No	Yes	Yes	No	No
		rs924150	31829903	A	C	6.6e-12	1.022	1.016	1.028	0.0217615	0.00300415	52.4726	Beta cell -PI	Yes	No	Yes	Yes	No	Yes, HbA1c
PEPD	19	rs7256564	33889593	A	G	1.1e-32	1.037	1.031	1.044	0.0363319	0.00296057	150.6	Lipodystrophy	Yes	No	Yes	Yes	No	Yes, triglycerides, blood pressure, albumin
SARS2, CTC-360G5.8	19	rs11670675	39406442	G	A	4.1e-09	1.02	1.013	1.027	0.0198026	0.00351347	31.7668	Beta cell -PI	Yes	No	Yes	Yes	No	No
CTC-435M10.3, TMEM91, B9D2, BCKDHA, EXOSC5	19	rs11466334	41847737	A	G	1.9e-27	1.208	1.169	1.249	0.188966	0.0167436	NA	Body fat	No, no suitable proxy	NA	Yes	No, no suitable proxies	NA	No
		rs55826925	41871791	C	T	4.2e-12	1.043	1.032	1.055	0.0421012	0.00540944	60.5736	Beta cell +PI	Yes	No	Yes	No, no suitable proxies	NA	No
RN7SL836P, EML2, TOMM40, APOE, GIPR	19	rs57537848	45354044	G	T	1.1e-17	1.028	1.022	1.035	0.0276152	0.00298657	85.4969	Residual glycaemic	Yes	No	Yes	Yes	No	No
		rs429358	45411941	T	C	7.5e-42	1.058	1.049	1.066	0.0563803	0.00435868	167.319	Liver/lipid metabolism	Yes	No	Yes	Yes	No	Yes, APOE - highly pleiotropic
		rs62118504	45734751	G	A	2.6e-08	1.022	1.015	1.029	0.0217615	0.00350657	38.5134	Obesity	Yes	No	Yes	Yes	No	Yes, BMI, CRP, Alzheimer's
		rs10406431	46157019	A	G	8.3e-89	1.061	1.054	1.067	0.0592119	0.00337725	307.391	Metabolic syndrome	Yes	No	Yes	Yes	No	No
		rs61373376	46183586	T	C	1e-15	1.034	1.026	1.042	0.0334348	0.00396277	71.1867	Beta cell +PI	Yes	No	Yes	Yes	No	Yes, BMI, mean corpuscular Hb
		rs34505186	46214684	A	G	4.1e-10	1.054	1.038	1.07	0.0525924	0.00780442	45.4115	Body fat	Yes	No	Yes	No, no suitable proxies	NA	No
		rs11083785	46409012	G	A	4.5e-12	1.021	1.015	1.027	0.0207825	0.00300711	47.7639	Body fat	Yes	No	Yes	Yes	No	No
ZC3H4	19	rs8101149	47600441	A	G	1.7e-18	1.03	1.024	1.037	0.0295588	0.00298075	98.3381	Obesity	Yes	No	Yes	Yes	No	Yes, haemoglobin
FCGRT	19	rs34010237	50012574	G	A	4.3e-14	1.031	1.023	1.04	0.0305292	0.00397435	59.0065	Body fat	Yes	No	Yes	Yes	No	Yes, serum albumin and lipids
		rs73582456	50034101	A	G	3.7e-08	1.032	1.021	1.044	0.0314987	0.00546741	33.191	Body fat	Yes	No	Yes	Yes	No	No
RP5-1103G7.4, SOX12	20	rs1047507	308193	G	A	1.1e-09	1.034	1.023	1.045	0.0334348	0.00545678	37.5426	Residual glycaemic	Yes	No	Yes	Yes	No	No
STK35	20	rs4813319	1893747	C	T	1.3e-08	1.019	1.013	1.025	0.0188218	0.00301302	39.0225	Residual glycaemic	Yes	No	Yes	Yes	No	No
DTD1	20	rs62216977	18648669	A	G	4.1e-10	1.026	1.018	1.035	0.0256677	0.00399379	41.3052	Residual glycaemic	Yes	No	Yes	Yes	No	No
FOXA2, NKX2-2	20	rs2181063	22427370	C	G	2.7e-15	1.028	1.021	1.035	0.0276152	0.00348603	62.7526	Residual glycaemic	Yes	No	Yes	Yes	No	No
		rs1203894	22549369	T	C	1.1e-11	1.035	1.025	1.044	0.0344014	0.00495348	48.2317	Beta cell +PI	Yes	No	Yes	Yes	No	No
ASXL1	20	rs1737897	31028723	G	A	2.5e-12	1.072	1.053	1.092	0.0695261	0.00912389	58.0677	Obesity	Yes	No	Yes	No, no suitable proxies	NA	No
RALY, EIF2S2	20	rs149142833	32188142	T	C	1.7e-15	1.041	1.032	1.051	0.0401818	0.00443016	82.2657	Metabolic syndrome	Yes	No	Yes	No, no suitable proxies	NA	Yes, triglyceride, HbA1c
		rs1810534	32437142	T	C	2.5e-15	1.025	1.019	1.031	0.0246926	0.00299534	67.9584	Body fat	Yes	No	Yes	Yes	No	No
		rs4911405	32674967	T	C	2.8e-23	1.034	1.028	1.041	0.0334348	0.00296919	126.801	Metabolic syndrome	Yes	No	Yes	Yes	No	No
ZHX3	20	rs17265513	39832628	C	T	7.8e-15	1.037	1.028	1.045	0.0363319	0.00444733	66.7388	Body fat	Yes	No	Yes	No, no suitable proxies	NA	Yes, BMD, baldness, napping, fasting glucose, cortical morphology
IFT52, HNF4A	20	rs826949	42302201	T	C	5.3e-15	1.03	1.023	1.037	0.0295588	0.00347924	72.1779	Metabolic syndrome	Yes	No	Yes	Yes	No	No
		rs183623967	42677758	T	C	4.4e-13	1.265	1.188	1.347	0.235072	0.0320413	NA	Body fat	No, no suitable proxy	NA	Yes	No, no suitable proxies	NA	No
		rs6073369	42832789	T	C	3.8e-11	1.026	1.019	1.033	0.0256677	0.00349285	54.0026	Residual glycaemic	Yes	No	Yes	Yes	No	No
		rs2144907	42977256	T	A	1.8e-12	1.046	1.034	1.058	0.0449734	0.00588704	58.3603	Residual glycaemic	Yes	No	Yes	No, no suitable proxies	NA	No
		rs188520200	42984363	C	G	3.2e-16	1.242	1.184	1.304	0.216723	0.0244002	NA	Body fat	No, no suitable proxy	NA	Yes	No, no suitable proxies	NA	No
		rs12625671	42994812	C	T	2.3e-65	1.07	1.062	1.078	0.0676586	0.00382894	312.24	Beta cell -PI	Yes	No	Yes	Yes	No	No
		rs112845208	42999433	G	A	3.6e-08	1.209	1.139	1.285	0.189794	0.03043	38.9007	Metabolic syndrome	No	NA	Yes	No, no suitable proxies	NA	No
		rs1800961	43042364	T	C	1.9e-28	1.108	1.089	1.127	0.102557	0.00882487	135.055	Lipodystrophy	Yes	No	Yes	No, no suitable proxies	NA	Yes, blood cells, lipids
		rs6073434	43049623	T	G	7.4e-19	1.204	1.146	1.264	0.185649	0.0251897	NA	Beta cell -PI	No, no suitable proxy	NA	Yes	No, no suitable proxies	NA	No
		rs244080	43246549	A	C	3.6e-11	1.024	1.017	1.032	0.0237165	0.0034997	NA	Residual glycaemic	No, no suitable proxy	NA	Yes	Yes	No	No
		rs56062745	43256437	G	A	6.9e-15	1.055	1.039	1.07	0.0535408	0.00779697	47.1539	Beta cell -PI	Yes	No	Yes	No, no suitable proxies	NA	No
EYA2	20	rs67559658	45553106	A	G	3.5e-09	1.023	1.014	1.032	0.0227395	0.00450846	25.4393	Residual glycaemic	Yes	No	Yes	Yes	No	No
		rs6063046	45596378	A	G	5.2e-24	1.041	1.033	1.048	0.0401818	0.00393602	104.218	Lipodystrophy	Yes	No	Yes	No, no suitable proxies	NA	No
CEBPB	20	rs6091115	48832020	T	C	5.6e-41	1.04	1.034	1.046	0.0392207	0.00295201	176.521	Beta cell +PI	Yes	No	Yes	Yes	No	No
NFATC2, TSHZ2, RP4-723E3.1	20	rs3787186	50153344	T	C	3e-15	1.024	1.018	1.03	0.0237165	0.00299827	62.5692	Body fat	Yes	No	Yes	Yes	No	Yes, ear lobe attachment
		rs6021487	50453895	A	G	9.6e-09	1.019	1.013	1.025	0.0188218	0.00301302	39.0225	Residual glycaemic	Yes	No	Yes	Yes	No	No
		rs2426443	51044117	A	G	3.8e-20	1.03	1.023	1.036	0.0295588	0.00347924	72.1779	Metabolic syndrome	Yes	No	Yes	Yes	No	No
		rs1523539	51296548	G	A	4.1e-10	1.013	1.007	1.019	0.0129162	0.00303092	18.1602	Obesity	Yes	No	Yes	Yes	No	Yes, cheese consumption
		rs2741362	51617164	T	G	1.8e-09	1.02	1.014	1.026	0.0198026	0.00301006	43.2807	Beta cell -PI	Yes	No	Yes	Yes	No	No
RP5-1010E17.1	20	rs507381	54156465	T	G	1e-11	1.02	1.014	1.026	0.0198026	0.00301006	43.2807	Obesity	Yes	No	Yes	Yes	No	No
GNAS	20	rs6070620	57384175	T	C	2e-08	1.02	1.012	1.028	0.0198026	0.00401738	24.2975	Body fat	Yes	No	Yes	Yes	No	No
		rs1800900	57415110	G	A	4.2e-19	1.029	1.023	1.035	0.0285875	0.00298366	91.8022	Beta cell +PI	Yes	No	Yes	Yes	No	No
		rs4812042	57461915	G	A	2.8e-13	1.01	1.004	1.016	0.00995033	0.00303995	10.7137	Body fat	Yes	No	Yes	Yes	No	No
		rs45551238	57607363	C	T	2.1e-23	1.18	1.142	1.22	0.165514	0.0167007	98.2208	Obesity	Yes	No	Yes	No, no suitable proxies	NA	Yes, BMI
SLCO4A1	20	rs2274933	60897488	A	G	3.5e-08	1.022	1.015	1.029	0.0217615	0.00350657	38.5134	Residual glycaemic	Yes	No	Yes	Yes	No	No
		rs34885433	61273960	G	A	1.4e-20	1.032	1.025	1.038	0.0314987	0.00347248	82.2822	Metabolic syndrome	Yes	No	Yes	Yes	No	Yes, fasting glucose
ZBTB46	20	rs1056441	62370349	C	T	3.9e-15	1.027	1.02	1.033	0.0266419	0.00348944	58.2935	Obesity	Yes	No	Yes	Yes	No	Yes, CRP
		rs73143584	62445702	G	A	1.2e-09	1.039	1.027	1.05	0.0382587	0.00592693	41.6679	Body fat	Yes	No	Yes	No, no suitable proxies	NA	Yes, GFR and birth weight
		rs11698462	62779229	C	T	2.3e-12	1.023	1.017	1.029	0.0227395	0.00300121	57.4075	Metabolic syndrome	Yes	No	Yes	Yes	No	No
ETS2	21	rs11911369	40175634	T	C	1.1e-09	1.028	1.019	1.037	0.0276152	0.00448644	37.8872	Body fat	Yes	No	Yes	Yes	No	No
BACE2	21	rs28360503	42583804	G	C	9.9e-09	1.027	1.019	1.035	0.0266419	0.00398989	44.5872	Residual glycaemic	Yes	No	Yes	Yes	No	No
ADARB1	21	rs9977825	46494995	T	C	2.9e-09	1.022	1.015	1.029	0.0217615	0.00350657	38.5134	Obesity	Yes	No	Yes	Yes	No	Yes, educational attainment
PCNT	21	rs9983528	47772439	G	A	2.1e-11	1.027	1.019	1.036	0.0266419	0.00398989	44.5872	Residual glycaemic	Yes	No	Yes	Yes	No	Yes, colorectal cancer
ARVCF	22	rs758374	19971552	C	T	7.4e-10	1.022	1.016	1.029	0.0217615	0.00300415	52.4726	Residual glycaemic	Yes	No	Yes	Yes	No	Yes, leukocyte count and BP
		rs3804043	20052481	C	A	1.7e-08	1.021	1.014	1.027	0.0207825	0.00351002	35.0573	Residual glycaemic	Yes	No	Yes	Yes	No	No
SGSM1	22	rs7291042	25220606	T	C	2.8e-09	1.021	1.015	1.027	0.0207825	0.00300711	47.7639	Body fat	Yes	No	Yes	Yes	No	No
MTMR3, ASCC2, ZNRF3, CTA-85E5.10	22	rs5762925	29369398	C	A	1.7e-09	1.018	1.012	1.024	0.0178399	0.00301599	34.9885	Body fat	Yes	No	Yes	Yes	No	No
		rs131285	30157940	T	C	4.2e-09	1.019	1.013	1.025	0.0188218	0.00301302	39.0225	Residual glycaemic	Yes	No	Yes	Yes	No	No
		rs5997539	30237706	G	A	7e-21	1.04	1.03	1.051	0.0392207	0.00492955	63.3019	Metabolic syndrome	Yes	No	Yes	No, no suitable proxies	NA	No
YWHAH, DEPDC5	22	rs131246	32128271	A	G	9.8e-18	1.037	1.026	1.047	0.0363319	0.00544091	44.5896	Residual glycaemic	Yes	No	Yes	Yes	No	No
TOM1	22	rs138742	35699759	G	A	5.3e-11	1.022	1.016	1.028	0.0217615	0.00300415	52.4726	Metabolic syndrome	Yes	No	Yes	Yes	No	No
MAFF	22	rs2267374	38600595	T	A	3e-11	1.021	1.015	1.027	0.0207825	0.00300711	47.7639	Lipodystrophy	Yes	No	Yes	Yes	No	No
TNRC6B	22	rs4586740	40540762	T	G	1.6e-11	1.022	1.016	1.028	0.0217615	0.00300415	52.4726	Obesity	Yes	No	Yes	Yes	No	No
EP300	22	rs7510675	41549297	G	A	2.7e-09	1.022	1.015	1.03	0.0217615	0.00350657	38.5134	Body fat	Yes	No	Yes	Yes	No	No
CYB5R3	22	rs5751316	43034144	A	G	9.8e-09	1.013	1.007	1.019	0.0129162	0.00303092	18.1602	Body fat	Yes	No	Yes	Yes	No	No
PNPLA3	22	rs738408	44324730	T	C	1.6e-25	1.036	1.029	1.042	0.0353671	0.00345902	104.542	Liver/lipid metabolism	Yes	No	Yes	Yes	No	Yes, blood cells, Hb, CAD, lipids
WNT7B	22	rs9723065	46314952	C	T	2e-13	1.031	1.022	1.039	0.0305292	0.00447332	46.5769	Residual glycaemic	Yes	No	Yes	Yes	No	No
PIM3	22	rs28691713	50356302	C	T	3.1e-34	1.037	1.031	1.043	0.0363319	0.00296057	150.6	Beta cell -PI	Yes	No	Yes	Yes	No	No
		rs56149983	50620508	T	C	8.4e-10	1.032	1.023	1.041	0.0314987	0.00446897	49.6786	Residual glycaemic	Yes	No	Yes	Yes	No	No
Variants denoted in italics represent proxy variants												90.7068
Abbreviations Used:
T2D: type 2 Diabetes
SNPs: Single Nucleotide Polymorphism
PI: Proinsulin
GWS: Genome wide significance
MDD: Major Depressive Disorders
SE: Standard Error
MR: Mendelian randomization
Beta Cell -PI: Beta Cell negative Prosinsulin
Beta Cell +PI: Beta Cell postive Prosinsulin
GWAS: Genome Wide Association Study

## Sheet: ST2
Supplementary table 2: Summary of genetic variants used as instruments for major depressive disorder (MDD)
Chromosome	Index SNV	Position(bp, b37)	Risk allele	Other allele	Beta or LN(OR)	SE	P-value	F stats	SNP in T2D GWAS (European)	SNP in GWS in T2D GWAS (European)	SNPs in HbA1c GWAS	SNPs at GWS in HbA1c GWAS	SNPs in Fasting glucose GWAS	SNPs at GWS in Fasting glucose GWAS	SNPs in IFC (adj BMI) GWAS^	SNPs in IFC (not adj BMI) GWAS^	SNPs in ISI (adj BMI) GWAS^	SNPs in ISI (not adj BMI) GWAS^	SNPs in TG:HDL-C ratio GWAS	SNPs at GWS in TG:HDL-C ratio GWAS	SNP in East Asian T2D GWAS	SNP in GWS in East Asian T2D GWAS	SNP in South Asian T2D GWAS^	SNP in African T2D GWAS^	SNP in Hispanic T2D GWAS^	other GWAS hits
1	rs301817	8503379	C	A	0.0239997	0.00323196	1.974e-13	NA	No, no suitable proxy	No	Yes	No	Yes	No	Yes	Yes	Yes	Yes	Yes	No	No, no suitable proxy	NA	No, no suitable proxy	No, no suitable proxy	No, no suitable proxy	asthma, lymphocyte count
1	rs2089358	37194103	C	T	0.0244975	0.00303398	1.688e-15	65.1953	Yes	No	Yes	No	Yes	No	Yes	Yes	Yes	Yes	Yes	No	Yes	No	Yes	Yes	Yes	insomnia
1	rs1466887	37709328	C	T	0.0159029	0.00276329	2.072e-08	33.1205	Yes	No	Yes	No	Yes	No	Yes	Yes	Yes	Yes	Yes	No	Yes	No	Yes	Yes	Yes	No
1	rs11264103	38249493	G	A	0.0165031	0.00295946	2.969e-08	30.2613	Yes	No	Yes	No	Yes	No	Yes	Yes	Yes	Yes	Yes	No	Yes	No	Yes	Yes	Yes	No
1	rs7534271	47693981	C	G	0.0160013	0.00276302	1.669e-08	32.6583	Yes	Yes	Yes	No	Yes	No	Yes	Yes	Yes	Yes	Yes	No	Yes	No	Yes	Yes	Yes	No
1	rs11579246	50559162	A	G	0.0297044	0.00468092	5.178e-10	38.2966	Yes	No	Yes	No	Yes	No	Yes	Yes	Yes	Yes	Yes	No	Yes	No	Yes	Yes	Yes	No
1	rs12135327	52297961	T	C	0.0206008	0.00275031	2.462e-13	54.1315	Yes	No	Yes	No	Yes	No	Yes	Yes	Yes	Yes	Yes	No	Yes	No	Yes	Yes	Yes	No
1	rs7531118	72837239	C	T	0.0316042	0.00281755	1.458e-27	118.766	Yes	Yes	Yes	No	Yes	No	Yes	Yes	Yes	Yes	Yes	No	Yes	No	Yes	Yes	Yes	obesity, waist circumference, hip circumference, PA, BMI, intelligence, ADHD
1	rs2692863	73231563	T	C	0.0263953	0.0036164	1.25e-12	50.8921	Yes	No	Yes	No	Yes	No	Yes	Yes	Yes	Yes	Yes	No	Yes	No	Yes	Yes	Yes	No
1	rs10890020	73668836	G	A	0.0278029	0.00282831	1.722e-21	91.9148	Yes	No	Yes	No	Yes	No	Yes	Yes	Yes	Yes	Yes	No	Yes	No	Yes	Yes	Yes	smoking initiation
1	rs4258186	79589780	G	A	0.0175023	0.00315421	2.908e-08	29.915	Yes	No	Yes	No	Yes	No	Yes	Yes	Yes	Yes	Yes	No	Yes	No	Yes	Yes	Yes	No
1	rs2389024	80805845	C	T	0.0217958	0.00304222	1.631e-12	49.4337	Yes	No	Yes	No	Yes	No	Yes	Yes	Yes	Yes	Yes	No	Yes	No	Yes	Yes	Yes	No
1	rs149856292	80980026	C	A	0.0217038	0.00363347	6.452e-09	34.4088	Yes	No	Yes	No	Yes	No	Yes	Yes	Yes	Yes	Yes	No	Yes	No	Yes	Yes	Yes	No
1	rs7513962	96952532	T	C	0.0182047	0.00305319	5.637e-09	34.4861	Yes	No	Yes	No	Yes	No	Yes	Yes	Yes	Yes	Yes	No	Yes	No	Yes	Yes	Yes	No
1	rs2789444	164734457	A	G	0.0152038	0.00276523	4.958e-08	29.4843	Yes	No	Yes	No	Yes	No	Yes	Yes	Yes	Yes	Yes	No	Yes	No	Yes	Yes	Yes	No
1	rs79491167	173840869	T	C	0.0288012	0.0044891	2.956e-10	39.2018	Yes	No	Yes	No	Yes	No	Yes	Yes	Yes	Yes	Yes	No	Yes	No	Yes	Yes	Yes	No
1	rs10913112	175913828	C	T	0.0210959	0.00294586	2.449e-12	49.4486	Yes	No	Yes	No	Yes	No	Yes	Yes	Yes	Yes	Yes	No	Yes	No	Yes	Yes	Yes	No
1	rs72726712	177414493	G	T	0.0344983	0.004951	1.195e-11	45.7567	Yes	No	Yes	No	Yes	No	Yes	Yes	Yes	Yes	Yes	No	Yes	No	Yes	Yes	Yes	No
1	rs169235	181740924	G	A	0.0182964	0.0032505	2.229e-08	30.7398	Yes	No	Yes	No	Yes	No	Yes	Yes	Yes	Yes	Yes	No	Yes	No	Yes	Yes	Yes	neuroticism
1	rs74934992	191255088	T	G	0.0426048	0.00694677	3.337e-09	35.0149	Yes	No	Yes	No	Yes	No	Yes	Yes	Yes	Yes	Yes	No	Yes	No	Yes	Yes	Yes	No
1	rs12141028	197562511	G	A	0.0240973	0.00332989	2.657e-12	50.2319	Yes	No	Yes	No	Yes	No	Yes	Yes	Yes	Yes	Yes	No	Yes	No	Yes	Yes	Yes	smoking cessation
1	rs2358493	197816439	A	G	0.0235962	0.00274206	9.528e-17	71.018	Yes	No	Yes	No	Yes	No	Yes	Yes	Yes	Yes	Yes	No	Yes	No	Yes	Yes	Yes	No
1	rs57691884	198234477	A	G	0.0303974	0.0051674	9.581e-09	32.8942	Yes	No	Yes	No	Yes	No	Yes	Yes	Yes	Yes	Yes	No	Yes	No	Yes	Yes	Yes	No
1	rs12131852	214433323	C	G	0.0172995	0.00305597	3.018e-08	31.1418	Yes	No	Yes	No	Yes	No	Yes	Yes	Yes	Yes	Yes	No	Yes	No	Yes	Yes	Yes	No
1	rs2576241	217100192	C	A	0.0173978	0.00275915	6.334e-10	38.6075	Yes	No	Yes	No	Yes	No	Yes	Yes	Yes	Yes	Yes	No	Yes	No	Yes	Yes	Yes	No
1	rs2246221	227075402	A	G	0.0152964	0.00276497	4.772e-08	29.8444	Yes	No	Yes	No	Yes	No	Yes	Yes	Yes	Yes	Yes	No	Yes	No	Yes	Yes	Yes	heel bone mineral density
1	rs4846898	230252218	G	A	0.017197	0.00275971	9.953e-10	37.7216	Yes	No	Yes	No	Yes	No	Yes	Yes	Yes	Yes	Yes	No	Yes	No	Yes	Yes	Yes	No
2	rs12619197	22566548	A	G	0.0203966	0.00275087	4.897e-13	53.064	Yes	No	Yes	No	Yes	No	Yes	Yes	Yes	Yes	Yes	No	Yes	No	Yes	Yes	Yes	No
2	rs13394164	22960181	G	A	0.0166986	0.00285998	5.053e-09	33.1563	Yes	No	Yes	No	Yes	No	Yes	Yes	Yes	Yes	Yes	No	Yes	No	Yes	Yes	Yes	No
2	rs7574611	51214993	C	A	0.0168965	0.00276054	2.526e-09	36.4145	Yes	No	Yes	No	Yes	No	Yes	Yes	Yes	Yes	Yes	No	Yes	No	Yes	Yes	Yes	No
2	rs7599039	51578355	T	C	0.0198026	0.00334427	6.93e-09	33.9225	Yes	No	Yes	No	Yes	No	Yes	Yes	Yes	Yes	Yes	No	Yes	No	Yes	Yes	Yes	No
2	rs4971586	52315585	T	A	0.0183015	0.00275666	7.155e-11	42.7226	Yes	No	Yes	No	Yes	No	Yes	Yes	Yes	Yes	Yes	No	Yes	No	Yes	Yes	Yes	No
2	rs77534782	58192309	T	C	0.0402971	0.00696293	2.275e-08	31.3243	Yes	No	Yes	No	Yes	No	Yes	Yes	Yes	Yes	Yes	No	Yes	No	Yes	Yes	Yes	No
2	rs11682175	57987593	C	T	0.0212951	0.00274839	2.628e-14	57.8422	Yes	No	Yes	No	Yes	No	Yes	Yes	Yes	Yes	Yes	No	Yes	No	Yes	Yes	Yes	ASD, schizophrenia, irritability, bipolar, ADHD
2	rs34829058	60182065	C	T	0.0183982	0.00315138	1.002e-08	33.0561	Yes	No	Yes	No	Yes	No	Yes	Yes	Yes	Yes	Yes	No	Yes	No	Yes	Yes	Yes	No
2	rs4671458	63374063	C	T	0.0198026	0.00344296	1.864e-08	32.0118	Yes	No	Yes	No	Yes	No	Yes	Yes	Yes	Yes	Yes	No	Yes	No	Yes	Yes	Yes	No
2	rs4852252	71539301	C	T	0.0158957	0.00276331	1.667e-08	32.2286	Yes	No	Yes	No	Yes	No	Yes	Yes	Yes	Yes	Yes	No	Yes	No	Yes	Yes	Yes	intelligence, congnitive function, ADHD
2	rs59859947	86812960	T	C	0.0217958	0.00383026	2.34e-08	31.2332	Yes	No	Yes	No	Yes	No	Yes	Yes	Yes	Yes	Yes	No	Yes	No	Yes	Yes	Yes	No
2	rs2570485	104464467	C	T	0.0222017	0.00323779	1.004e-11	45.2632	Yes	No	Yes	No	Yes	No	Yes	Yes	Yes	Yes	Yes	No	Yes	No	Yes	Yes	Yes	No
2	rs2610701	104517890	C	T	0.0156962	0.00276387	3.61e-08	31.4247	Yes	No	Yes	No	Yes	No	Yes	Yes	Yes	Yes	Yes	No	Yes	No	Yes	Yes	Yes	mathematical ability
2	rs62170849	125012926	T	C	0.0198026	0.0030483	1.915e-10	40.8058	Yes	No	Yes	No	Yes	No	Yes	Yes	Yes	Yes	Yes	No	Yes	No	Yes	Yes	Yes	No
2	rs13020607	127163515	T	C	0.0214973	0.0037328	1.417e-08	32.0036	Yes	No	Yes	No	Yes	No	Yes	Yes	Yes	Yes	Yes	No	Yes	No	Yes	Yes	Yes	No
2	rs1437336	142491507	G	T	0.025697	0.00450311	3.259e-08	31.2068	Yes	No	Yes	No	Yes	No	Yes	Yes	Yes	Yes	Yes	No	Yes	No	Yes	Yes	Yes	No
2	rs1320138	144158287	T	C	0.0166014	0.00276136	4.827e-09	35.154	Yes	No	Yes	No	Yes	No	Yes	Yes	Yes	Yes	Yes	No	Yes	No	Yes	Yes	Yes	No
2	rs2697368	157122035	A	G	0.024098	0.00332989	1.504e-12	50.2349	Yes	No	Yes	No	Yes	No	Yes	Yes	Yes	Yes	Yes	No	Yes	No	Yes	Yes	Yes	No
2	rs7566887	160663678	C	T	0.0182047	0.0032508	2.18e-08	30.4326	Yes	No	Yes	No	Yes	No	Yes	Yes	Yes	Yes	Yes	No	Yes	No	Yes	Yes	Yes	No
2	rs7565063	160238109	T	A	0.0182047	0.0032508	3.073e-08	30.4326	Yes	No	Yes	No	Yes	No	Yes	Yes	Yes	Yes	Yes	No	Yes	No	Yes	Yes	Yes	education attainment
2	rs4456654	161174860	T	A	0.0243029	0.00411571	5.087e-09	33.4826	Yes	Yes	Yes	No	Yes	No	Yes	Yes	Yes	Yes	Yes	No	Yes	No	Yes	Yes	Yes	No
2	rs7564151	161356971	G	C	0.0172012	0.00285854	3.993e-09	35.1821	Yes	No	Yes	No	Yes	No	Yes	Yes	Yes	Yes	Yes	No	Yes	No	Yes	Yes	Yes	No
2	rs1267079	162033854	T	C	0.020998	0.00294615	4.278e-12	48.9906	Yes	No	Yes	No	Yes	No	Yes	Yes	Yes	Yes	Yes	No	Yes	No	Yes	Yes	Yes	opiod use disorder, alcohol use
2	rs908670	172690180	C	T	0.017197	0.00305628	2.667e-08	30.774	Yes	No	Yes	No	Yes	No	Yes	Yes	Yes	Yes	Yes	No	Yes	No	Yes	Yes	Yes	No
2	rs4972656	175240292	T	C	0.0204987	0.00275059	3.049e-13	53.5964	Yes	No	Yes	No	Yes	No	Yes	Yes	Yes	Yes	Yes	No	Yes	No	Yes	Yes	Yes	No
2	rs6713469	195882599	A	G	0.0208021	0.00373541	3.257e-08	29.9673	Yes	No	Yes	No	Yes	No	Yes	Yes	Yes	Yes	Yes	No	Yes	No	Yes	Yes	Yes	No
2	rs6715105	198445601	T	C	0.0183997	0.00295384	1.276e-09	37.6165	Yes	No	Yes	No	Yes	No	Yes	Yes	Yes	Yes	Yes	No	Yes	No	Yes	Yes	Yes	No
2	rs55772859	208042581	A	C	0.0217038	0.00294407	3.683e-13	52.3396	Yes	No	Yes	No	Yes	No	Yes	Yes	Yes	Yes	Yes	No	Yes	No	Yes	Yes	Yes	insomnia
2	rs6756747	210170216	T	C	0.0158957	0.00286228	2.696e-08	30.0443	Yes	No	Yes	No	Yes	No	Yes	Yes	Yes	Yes	Yes	No	Yes	No	Yes	Yes	Yes	No
2	rs11678860	212676106	A	C	0.0156011	0.00286313	4.747e-08	28.9409	Yes	No	Yes	No	Yes	No	Yes	Yes	Yes	Yes	Yes	No	Yes	No	Yes	Yes	Yes	No
2	rs1801251	233633460	A	G	0.0177974	0.00285683	9.414e-10	37.6634	Yes	No	Yes	No	Yes	No	Yes	Yes	Yes	Yes	Yes	No	Yes	No	Yes	Yes	Yes	coronary artery disease, glomerular filteration
2	rs4663414	235352188	T	G	0.0161981	0.00286141	2.583e-08	31.1984	Yes	No	Yes	No	Yes	No	Yes	Yes	Yes	Yes	Yes	No	Yes	No	Yes	Yes	Yes	No
3	rs6443178	8278215	C	T	0.0159029	0.00286226	3.153e-08	30.0715	Yes	No	Yes	No	Yes	No	Yes	Yes	Yes	Yes	Yes	No	Yes	No	Yes	Yes	Yes	No
3	rs6800583	16851755	A	G	0.0164953	0.00286056	1.187e-08	32.3537	Yes	No	Yes	No	Yes	No	Yes	Yes	Yes	Yes	Yes	No	Yes	No	Yes	Yes	Yes	ADHD, cannabis, alcohol use, smoking initiation
3	rs56029819	43478295	C	T	0.0235962	0.00392175	2.506e-09	34.7988	Yes	No	Yes	No	Yes	No	Yes	Yes	Yes	Yes	Yes	No	Yes	No	Yes	Yes	Yes	No
3	rs1105023	44222351	T	G	0.0190965	0.00275446	1.279e-11	46.5148	Yes	No	Yes	No	Yes	No	Yes	Yes	Yes	Yes	Yes	No	Yes	No	Yes	Yes	Yes	No
3	rs10429	44906746	A	G	0.0239021	0.00293758	1.522e-15	63.4787	Yes	No	Yes	No	Yes	No	Yes	Yes	Yes	Yes	Yes	No	Yes	No	Yes	Yes	Yes	No
3	rs62248938	47354803	C	G	0.0428031	0.00743123	2.983e-08	30.9008	Yes	No	Yes	No	Yes	No	Yes	Yes	Yes	Yes	Yes	No	Yes	No	Yes	Yes	Yes	No
3	rs9831648	49214303	G	T	0.0287041	0.00331454	1.384e-17	71.2737	Yes	No	Yes	No	Yes	No	Yes	Yes	Yes	Yes	Yes	No	Yes	No	Yes	Yes	Yes	No
3	rs9871654	49825370	C	T	0.0164953	0.00276165	4.88e-09	34.706	Yes	Yes	Yes	No	Yes	No	Yes	Yes	Yes	Yes	Yes	No	Yes	No	Yes	Yes	Yes	No
3	rs7624336	53244151	T	G	0.0204987	0.00344056	4.486e-09	34.3017	Yes	No	Yes	No	Yes	No	Yes	Yes	Yes	Yes	Yes	No	Yes	No	Yes	Yes	Yes	No
3	rs11130821	61185652	C	G	0.0174005	0.00285796	1.012e-09	36.0021	Yes	No	Yes	No	Yes	No	Yes	Yes	Yes	Yes	Yes	No	Yes	No	Yes	Yes	Yes	No
3	rs116310555	71814431	C	T	0.0252973	0.00430823	1.255e-08	33.0554	Yes	No	Yes	No	Yes	No	Yes	Yes	Yes	Yes	Yes	No	Yes	No	Yes	Yes	Yes	neuroticism
3	rs1597076	108484536	A	G	0.0168003	0.00295858	1.894e-08	31.3613	Yes	No	Yes	No	Yes	No	Yes	Yes	Yes	Yes	Yes	No	Yes	No	Yes	Yes	Yes	No
3	rs73173741	117947804	G	A	0.0209989	0.00334026	8.36e-10	38.1449	Yes	No	Yes	No	Yes	No	Yes	Yes	Yes	Yes	Yes	No	Yes	No	Yes	Yes	Yes	No
3	rs7428847	117529467	C	T	0.0185001	0.00295354	4.418e-10	38.0281	Yes	No	Yes	No	Yes	No	Yes	Yes	Yes	Yes	Yes	No	Yes	No	Yes	Yes	Yes	coffee consumption
3	rs7618264	132680873	A	T	0.0160997	0.00276275	1.187e-08	33.0613	Yes	No	Yes	No	Yes	No	Yes	Yes	Yes	Yes	Yes	No	Yes	No	Yes	Yes	Yes	No
3	rs1946556	158348137	C	A	0.0248051	0.00401531	2.151e-09	36.6029	Yes	No	Yes	No	Yes	No	Yes	Yes	Yes	Yes	Yes	No	Yes	No	Yes	Yes	Yes	No
3	rs827137	158008124	T	C	0.0260976	0.00312713	7.04e-16	NA	No, no suitable proxy	No	Yes	No	Yes	No	Yes	Yes	Yes	Yes	Yes	No	No, no suitable proxy	NA	No, no suitable proxy	No, no suitable proxy	No, no suitable proxy	No
3	rs536445	173120103	T	C	0.0188974	0.00275501	1.555e-11	45.5501	Yes	Yes	Yes	No	Yes	No	Yes	Yes	Yes	Yes	Yes	No	Yes	No	Yes	Yes	Yes	migraine, t2d
4	rs2298969	3186244	A	G	0.0166014	0.00276136	4.588e-09	35.154	Yes	Yes	Yes	No	Yes	No	Yes	Yes	Yes	Yes	Yes	No	Yes	No	Yes	Yes	Yes	sleep duration, LDLP
4	rs9306914	34552161	T	A	0.0249999	0.00440788	2.656e-08	NA	No, no suitable proxy	No	Yes	No	Yes	No	Yes	Yes	Yes	Yes	Yes	No	No, no suitable proxy	NA	No, no suitable proxy	No, no suitable proxy	No, no suitable proxy	No
4	rs6551769	59841570	A	G	0.0165031	0.00276163	4.621e-09	34.7387	Yes	No	Yes	No	Yes	No	Yes	Yes	Yes	Yes	Yes	No	Yes	No	Yes	Yes	Yes	No
4	rs114851235	59833409	G	A	0.0433982	0.00645613	8.533e-11	41.956	Yes	No	Yes	No	Yes	No	Yes	Yes	Yes	Yes	Yes	No	Yes	No	Yes	Yes	Yes	No
4	rs1484145	80217741	T	C	0.0205964	0.00275032	1.805e-13	54.1088	Yes	No	Yes	No	Yes	No	Yes	Yes	Yes	Yes	Yes	No	Yes	No	Yes	Yes	Yes	No
4	rs10026036	91091770	A	C	0.0176957	0.00285712	1.089e-09	37.2338	Yes	No	Yes	No	Yes	No	Yes	Yes	Yes	Yes	Yes	No	Yes	No	Yes	Yes	Yes	No
4	rs6845263	102276682	T	C	0.0154008	0.00276469	4.875e-08	30.2531	Yes	No	Yes	No	Yes	No	Yes	Yes	Yes	Yes	Yes	No	Yes	No	Yes	Yes	Yes	insomnia
4	rs45534736	123388893	C	G	0.0454035	0.00634635	4.64e-12	47.325	Yes	No	Yes	No	Yes	No	Yes	Yes	Yes	Yes	Yes	No	Yes	No	Yes	Yes	Yes	No
4	rs35553410	131237381	C	T	0.0208968	0.00343919	2.452e-09	35.6471	Yes	No	Yes	No	Yes	No	Yes	Yes	Yes	Yes	Yes	No	Yes	No	Yes	Yes	Yes	No
4	rs6536630	140919035	T	A	0.0176041	0.00285738	1.258e-09	36.8496	Yes	No	Yes	No	Yes	No	Yes	Yes	Yes	Yes	Yes	No	Yes	No	Yes	Yes	Yes	No
4	rs17611770	176851045	T	A	0.0202027	0.00344158	8.3e-09	33.3183	Yes	No	Yes	No	Yes	No	Yes	Yes	Yes	Yes	Yes	No	Yes	No	Yes	Yes	Yes	neuroticism
4	rs7659414	177350956	C	A	0.0170953	0.00285884	2.041e-09	34.7502	Yes	No	Yes	No	Yes	No	Yes	Yes	Yes	Yes	Yes	No	Yes	No	Yes	Yes	Yes	No
5	rs993884	7378895	C	T	0.0189994	0.00295206	1.647e-10	40.1084	Yes	No	Yes	No	Yes	No	Yes	Yes	Yes	Yes	Yes	No	Yes	No	Yes	Yes	Yes	wellbeing measurement
5	rs7700453	20126890	G	C	0.0161981	0.00286141	1.42e-08	31.1984	Yes	No	Yes	No	Yes	No	Yes	Yes	Yes	Yes	Yes	No	Yes	No	Yes	Yes	Yes	smoking initiation
5	rs10805794	27024536	C	A	0.0165031	0.00276163	7.007e-09	34.7387	Yes	No	Yes	No	Yes	No	Yes	Yes	Yes	Yes	Yes	No	Yes	No	Yes	Yes	Yes	No
5	rs12517438	30842054	G	T	0.0180011	0.00275749	1.548e-10	41.3314	Yes	No	Yes	No	Yes	No	Yes	Yes	Yes	Yes	Yes	No	Yes	No	Yes	Yes	Yes	smoking, age at sexual intercourse
5	rs4262121	31078958	C	G	0.0168003	0.00285969	4.277e-09	33.5614	Yes	No	Yes	No	Yes	No	Yes	Yes	Yes	Yes	Yes	No	Yes	No	Yes	Yes	Yes	No
5	rs12521969	61512846	C	A	0.0222967	0.00274563	1.852e-15	63.4113	Yes	No	Yes	No	Yes	No	Yes	Yes	Yes	Yes	Yes	No	Yes	No	Yes	Yes	Yes	No
5	rs1560195	77701913	A	G	0.0192044	0.00334628	2.108e-08	31.9039	Yes	No	Yes	No	Yes	No	Yes	Yes	Yes	Yes	Yes	No	Yes	No	Yes	Yes	Yes	No
5	rs389879	77339101	G	A	0.0193025	0.00344469	3.187e-08	30.4152	Yes	No	Yes	No	Yes	No	Yes	Yes	Yes	Yes	Yes	No	Yes	No	Yes	Yes	Yes	No
5	rs6893807	87965021	G	A	0.0255024	0.00371783	1.412e-11	45.0398	Yes	No	Yes	No	Yes	No	Yes	Yes	Yes	Yes	Yes	No	Yes	No	Yes	Yes	Yes	coffee consumption
5	rs12188167	87666305	C	G	0.0210959	0.0034385	1.002e-09	36.3296	Yes	No	Yes	No	Yes	No	Yes	Yes	Yes	Yes	Yes	No	Yes	No	Yes	Yes	Yes	anxiety
5	rs13177755	87592237	T	C	0.0232993	0.00333256	5.031e-12	46.9601	Yes	No	Yes	No	Yes	No	Yes	Yes	Yes	Yes	Yes	No	Yes	Yes	Yes	Yes	Yes	depressive symptoms
5	rs4489042	92428154	G	C	0.0176041	0.00285738	1.273e-09	36.8496	Yes	No	Yes	No	Yes	No	Yes	Yes	Yes	Yes	Yes	No	Yes	No	Yes	Yes	Yes	alcohol
5	rs13167027	93071862	T	C	0.0259991	0.00391231	9.391e-11	NA	No, no suitable proxy	No	Yes	No	Yes	No	Yes	Yes	Yes	Yes	Yes	No	No, no suitable proxy	NA	No, no suitable proxy	No, no suitable proxy	No, no suitable proxy	No
5	rs40465	103981726	G	T	0.0313978	0.00330559	6.091e-20	NA	No, no suitable proxy	No	Yes	No	Yes	No	Yes	Yes	Yes	Yes	Yes	No	No, no suitable proxy	NA	No, no suitable proxy	No, no suitable proxy	No, no suitable proxy	sodium, chronotype, risky sexual behavior
5	rs2411044	107073493	G	A	0.0194987	0.00354276	4.129e-08	29.3362	Yes	No	Yes	No	Yes	No	Yes	Yes	Yes	Yes	Yes	No	Yes	No	Yes	Yes	Yes	No
5	rs288181	107349285	C	T	0.0165031	0.00295946	3.029e-08	30.2613	Yes	No	Yes	No	Yes	No	Yes	Yes	Yes	Yes	Yes	No	Yes	No	Yes	Yes	Yes	No
5	rs62379847	120109119	C	A	0.0178992	0.00295532	1.829e-09	35.5981	Yes	No	Yes	No	Yes	No	Yes	Yes	Yes	Yes	Yes	No	Yes	No	Yes	Yes	Yes	No
5	rs2408225	124262051	T	C	0.0189003	0.002755	2.025e-11	45.5638	Yes	No	Yes	No	Yes	No	Yes	Yes	Yes	Yes	Yes	No	Yes	No	Yes	Yes	Yes	No
5	rs330340	124911548	A	C	0.0179971	0.00305383	1.082e-08	33.7039	Yes	No	Yes	No	Yes	No	Yes	Yes	Yes	Yes	Yes	No	Yes	No	Yes	Yes	Yes	No
5	rs3756335	140213510	T	A	0.0170953	0.00275999	1.185e-09	37.2767	Yes	No	Yes	No	Yes	No	Yes	Yes	Yes	Yes	Yes	No	Yes	No	Yes	Yes	Yes	No
5	rs2964003	153216733	A	G	0.0235993	0.00372494	8.11e-10	38.5685	Yes	No	Yes	No	Yes	No	Yes	Yes	Yes	Yes	Yes	No	Yes	No	Yes	Yes	Yes	No
5	rs4596421	161269895	T	C	0.0185001	0.00305229	2.357e-09	35.6142	Yes	No	Yes	No	Yes	No	Yes	Yes	Yes	Yes	Yes	No	Yes	No	Yes	Yes	Yes	No
5	rs4434398	164480866	C	G	0.0292023	0.00321514	2.759e-19	NA	No, no suitable proxy	No	Yes	No	Yes	No	Yes	Yes	Yes	Yes	Yes	No	No, no suitable proxy	NA	No, no suitable proxy	No, no suitable proxy	No, no suitable proxy	No
5	rs4869058	166992247	T	A	0.0179971	0.00285626	6.355e-10	38.5131	Yes	No	Yes	No	Yes	No	Yes	Yes	Yes	Yes	Yes	No	Yes	No	Yes	Yes	Yes	smoking behaviour
6	rs4247258	17017178	C	T	0.0193025	0.00324722	5.38e-09	34.2136	Yes	No	Yes	No	Yes	No	Yes	Yes	Yes	Yes	Yes	No	Yes	No	Yes	Yes	Yes	No
6	rs35883476	28368508	G	C	0.0495994	0.00497253	1.327e-21	90.9799	Yes	No	Yes	No	Yes	No	Yes	Yes	Yes	Yes	Yes	No	Yes	No	Yes	Yes	Yes	No
6	rs10947690	37631768	G	A	0.0189994	0.00324821	6.278e-09	33.1474	Yes	No	Yes	No	Yes	No	Yes	Yes	Yes	Yes	Yes	No	Yes	No	Yes	Yes	Yes	insomnia, smoking
6	rs17752199	51406848	A	G	0.0254046	0.00450444	2.827e-08	30.5005	Yes	yes	Yes	No	Yes	No	Yes	Yes	Yes	Yes	Yes	No	Yes	No	Yes	Yes	Yes	open angle glucauma, glucauma, intraocular pressure measurement
6	rs2881971	64671883	C	G	0.0199987	0.0030477	6.63e-11	41.6178	Yes	No	Yes	No	Yes	No	Yes	Yes	Yes	Yes	Yes	No	Yes	No	Yes	Yes	Yes	No
6	rs4574611	66602204	T	A	0.0209001	0.00324202	3.748e-10	NA	No, no suitable proxy	No	Yes	No	Yes	No	Yes	Yes	Yes	Yes	Yes	No	No, no suitable proxy	NA	No, no suitable proxy	No, no suitable proxy	No, no suitable proxy	No
6	rs2214123	67000001	A	G	0.018704	0.00295294	3.29e-10	38.871	Yes	No	Yes	No	Yes	No	Yes	Yes	Yes	Yes	Yes	No	Yes	No	Yes	Yes	Yes	No
6	rs3822957	76607280	A	G	0.0228959	0.00392451	1.06e-08	32.7638	Yes	No	Yes	No	Yes	No	Yes	Yes	Yes	Yes	Yes	No	Yes	No	Yes	Yes	Yes	No
6	rs1414592	76249698	G	C	0.016597	0.00276137	3.014e-09	35.1351	Yes	No	Yes	No	Yes	No	Yes	Yes	Yes	Yes	Yes	No	Yes	No	Yes	Yes	Yes	No
6	rs12530388	101329173	A	C	0.0203025	0.00275113	4.024e-13	52.5755	Yes	No	Yes	No	Yes	No	Yes	Yes	Yes	Yes	Yes	No	Yes	No	Yes	Yes	Yes	smoking initiation
6	rs370771	105398086	T	G	0.0193969	0.00275363	4.503e-12	47.9898	Yes	No	Yes	No	Yes	No	Yes	Yes	Yes	Yes	Yes	No	Yes	No	Yes	Yes	Yes	vital capacity, insomnia, BMI, BHI-adj HIP circumference
6	rs7752418	111787885	T	C	0.0188974	0.00334731	3.106e-08	30.8921	Yes	No	Yes	No	Yes	No	Yes	Yes	Yes	Yes	Yes	No	Yes	No	Yes	Yes	Yes	No
6	rs728017	124292594	G	A	0.0187955	0.00285397	6.816e-11	42.0062	Yes	No	Yes	No	Yes	No	Yes	Yes	Yes	Yes	Yes	No	Yes	No	Yes	Yes	Yes	insomnia, smoking initiation
6	rs12194317	130543687	T	C	0.0250048	0.00430949	1.14e-08	32.2953	Yes	No	Yes	No	Yes	No	Yes	Yes	Yes	Yes	Yes	No	Yes	No	Yes	Yes	Yes	No
6	rs2876520	142996618	G	C	0.0183982	0.00275639	1.098e-10	43.1753	Yes	No	Yes	No	Yes	No	Yes	Yes	Yes	Yes	Yes	No	Yes	No	Yes	Yes	Yes	wellbeing measurement
6	rs11756123	152218079	A	T	0.0251998	0.0028357	5.044e-18	75.5089	Yes	No	Yes	No	Yes	No	Yes	Yes	Yes	Yes	Yes	No	Yes	No	Yes	Yes	Yes	education attainment, smoking initiation
6	rs9458641	163162572	T	A	0.0220002	0.0033369	6.481e-11	41.8694	Yes	No	Yes	No	Yes	No	Yes	Yes	Yes	Yes	Yes	No	Yes	No	Yes	Yes	Yes	No
6	rs2322702	165178877	G	A	0.0177024	0.00275831	4.226e-10	39.9712	Yes	No	Yes	No	Yes	No	Yes	Yes	Yes	Yes	Yes	No	Yes	No	Yes	Yes	Yes	No
7	rs11769049	1802023	C	G	0.020998	0.00353743	8.857e-09	34.0213	Yes	No	Yes	No	Yes	No	Yes	Yes	Yes	Yes	Yes	No	Yes	No	Yes	Yes	Yes	No
7	rs10268609	1962163	T	G	0.0313978	0.00350071	5.269e-18	76.0665	Yes	Yes	Yes	No	Yes	No	Yes	Yes	Yes	Yes	Yes	No	Yes	No	Yes	Yes	Yes	No
7	rs1637759	2220053	T	C	0.0193969	0.00285225	1.524e-11	44.7372	Yes	No	Yes	No	Yes	No	Yes	Yes	Yes	Yes	Yes	No	Yes	No	Yes	Yes	Yes	No
7	rs957360	3660918	C	G	0.0189003	0.00305106	1.322e-09	37.1717	Yes	No	Yes	No	Yes	No	Yes	Yes	Yes	Yes	Yes	No	Yes	No	Yes	Yes	Yes	No
7	rs7791726	12283329	C	G	0.0226036	0.00274479	1.694e-15	65.1684	Yes	No	Yes	No	Yes	No	Yes	Yes	Yes	Yes	Yes	No	Yes	No	Yes	Yes	Yes	dementia
7	rs28562465	12496251	T	G	0.0154995	0.00276441	4.06e-08	30.6422	Yes	Yes	Yes	No	Yes	No	Yes	Yes	Yes	Yes	Yes	No	Yes	No	Yes	Yes	Yes	No
7	rs57730670	12115379	C	T	0.0154993	0.00276441	3.761e-08	30.6412	Yes	No	Yes	No	Yes	No	Yes	Yes	Yes	Yes	Yes	No	Yes	No	Yes	Yes	Yes	No
7	rs7799431	32828281	G	A	0.0189003	0.00295236	4.439e-10	39.6911	Yes	No	Yes	No	Yes	No	Yes	Yes	Yes	Yes	Yes	No	Yes	No	Yes	Yes	Yes	No
7	rs57389877	68412422	A	G	0.0159973	0.00276303	1.457e-08	32.6419	Yes	No	Yes	No	Yes	No	Yes	Yes	Yes	Yes	Yes	No	Yes	No	Yes	Yes	Yes	No
7	rs12707530	82497972	A	G	0.0197028	0.00294998	4.546e-11	43.1335	Yes	No	Yes	No	Yes	No	Yes	Yes	Yes	Yes	Yes	No	Yes	No	Yes	Yes	Yes	No
7	rs12705593	109100168	G	T	0.0194006	0.00285224	1.047e-11	44.7542	Yes	No	Yes	No	Yes	No	Yes	Yes	Yes	Yes	Yes	No	Yes	No	Yes	Yes	Yes	No
7	rs211792	110072128	G	T	0.0159029	0.00286226	3.15e-08	30.0715	Yes	No	Yes	No	Yes	No	Yes	Yes	Yes	Yes	Yes	No	Yes	No	Yes	Yes	Yes	No
7	rs8180817	114047542	G	C	0.0188021	0.00275527	3.327e-11	45.0918	Yes	No	Yes	No	Yes	No	Yes	Yes	Yes	Yes	Yes	No	Yes	No	Yes	Yes	Yes	insomnia, body height
7	rs10261857	114959247	G	A	0.0166998	0.00285997	6.733e-09	33.1608	Yes	No	Yes	No	Yes	No	Yes	Yes	Yes	Yes	Yes	No	Yes	No	Yes	Yes	Yes	cig per day, insomnia, same sex sexual behaviour
7	rs10233018	117523709	G	A	0.0187955	0.00275529	1.974e-11	45.0602	Yes	No	Yes	No	Yes	No	Yes	Yes	Yes	Yes	Yes	No	Yes	No	Yes	Yes	Yes	depressive symptoms,smoking initiation
7	rs1986692	133743393	A	G	0.0172995	0.00285825	2.752e-09	35.5853	Yes	No	Yes	No	Yes	No	Yes	Yes	Yes	Yes	Yes	No	Yes	No	Yes	Yes	Yes	No
7	rs3812281	135082751	C	T	0.016902	0.00276053	2.281e-09	36.4386	Yes	No	Yes	No	Yes	No	Yes	Yes	Yes	Yes	Yes	No	Yes	No	Yes	Yes	Yes	self reported education attainment
8	rs12155793	14242443	T	C	0.0194006	0.00304953	2.078e-10	39.1657	Yes	No	Yes	No	Yes	No	Yes	Yes	Yes	Yes	Yes	No	Yes	No	Yes	Yes	Yes	No
8	rs34035110	20519721	C	G	0.0168965	0.00285941	9.7e-09	33.9465	Yes	No	Yes	No	Yes	No	Yes	Yes	Yes	Yes	Yes	No	Yes	No	Yes	Yes	Yes	No
8	rs7017108	20772332	T	C	0.0177974	0.00275805	2.793e-10	40.4016	Yes	No	Yes	No	Yes	No	Yes	Yes	Yes	Yes	Yes	No	Yes	No	Yes	Yes	Yes	No
8	rs6471757	59805738	G	A	0.0189003	0.00285367	1.337e-10	42.4756	Yes	No	Yes	No	Yes	No	Yes	Yes	Yes	Yes	Yes	No	Yes	No	Yes	Yes	Yes	No
8	rs11777872	64525347	G	A	0.0194989	0.00354276	4.971e-08	29.3369	Yes	No	Yes	No	Yes	No	Yes	Yes	Yes	Yes	Yes	No	Yes	No	Yes	Yes	Yes	erythrocyte count
8	rs7837935	65562019	G	T	0.027402	0.00380876	3.878e-12	49.3669	Yes	No	Yes	No	Yes	No	Yes	Yes	Yes	Yes	Yes	No	Yes	No	Yes	Yes	Yes	neuroticism
8	rs1433965	77633344	C	T	0.0222047	0.00373015	5.438e-09	34.1447	Yes	No	Yes	No	Yes	No	Yes	Yes	Yes	Yes	Yes	No	Yes	No	Yes	Yes	Yes	No
8	rs2740792	91997679	A	G	0.0170046	0.00305687	4.519e-08	30.0891	Yes	No	Yes	No	Yes	No	Yes	Yes	Yes	Yes	Yes	No	Yes	No	Yes	Yes	Yes	No
8	rs4478545	94672542	G	A	0.0183997	0.0030526	4.143e-09	35.2288	Yes	No	Yes	No	Yes	No	Yes	Yes	Yes	Yes	Yes	No	Yes	No	Yes	Yes	Yes	irritable bowl syndrome
8	rs4628229	129882550	C	T	0.0196008	0.00304892	3.272e-10	39.9785	Yes	No	Yes	No	Yes	No	Yes	Yes	Yes	Yes	Yes	No	Yes	No	Yes	Yes	Yes	No
9	rs10441718	2989299	T	C	0.0181029	0.0027572	1.806e-10	41.8003	Yes	No	Yes	No	Yes	No	Yes	Yes	Yes	Yes	Yes	No	Yes	No	Yes	Yes	Yes	No
9	rs7861458	11771159	A	C	0.0225013	0.00333523	3.093e-11	43.7982	Yes	No	Yes	No	Yes	No	Yes	Yes	Yes	Yes	Yes	No	Yes	No	Yes	Yes	Yes	No
9	rs1931388	11203149	A	G	0.0238044	0.00283967	1.937e-16	67.3781	Yes	No	Yes	No	Yes	No	Yes	Yes	Yes	Yes	Yes	No	Yes	No	Yes	Yes	Yes	No
9	rs1970153	11059995	A	G	0.0154995	0.00276441	4.292e-08	30.6422	Yes	No	Yes	No	Yes	No	Yes	Yes	Yes	Yes	Yes	No	Yes	No	Yes	Yes	Yes	No
9	rs544565	14068504	G	T	0.0170046	0.00305687	2.995e-08	30.0891	Yes	No	Yes	No	Yes	No	Yes	Yes	Yes	Yes	Yes	No	Yes	No	Yes	Yes	Yes	education attainment
9	rs12003380	17135434	G	C	0.0168965	0.00285941	8.226e-09	33.9465	Yes	No	Yes	No	Yes	No	Yes	Yes	Yes	Yes	Yes	No	Yes	No	Yes	Yes	Yes	insomnia
9	rs10119773	23736400	G	A	0.021898	0.00274673	4.434e-15	61.1637	Yes	No	Yes	No	Yes	No	Yes	Yes	Yes	Yes	Yes	No	Yes	No	Yes	Yes	Yes	neuroticism, guilt, depressive symptoms
9	rs4531131	26723702	A	G	0.0223973	0.00392648	2.101e-08	31.3524	Yes	No	Yes	No	Yes	No	Yes	Yes	Yes	Yes	Yes	No	Yes	No	Yes	Yes	Yes	No
9	rs13296641	31160243	G	A	0.0212036	0.00294555	1.171e-12	49.9548	Yes	No	Yes	No	Yes	No	Yes	Yes	Yes	Yes	Yes	No	Yes	No	Yes	Yes	Yes	No
9	rs1329575	36976563	C	A	0.0188974	0.00334731	3.21e-08	30.8921	Yes	No	Yes	No	Yes	No	Yes	Yes	Yes	Yes	Yes	No	Yes	No	Yes	Yes	Yes	No
9	rs1329572	37001471	A	T	0.0248051	0.00283682	1.391e-17	73.1622	Yes	No	Yes	No	Yes	No	Yes	Yes	Yes	Yes	Yes	No	Yes	No	Yes	Yes	Yes	wellbeing measurement
9	rs13293916	37136359	C	G	0.0180953	0.00285597	5.89e-10	38.9345	Yes	Yes	Yes	No	Yes	No	Yes	Yes	Yes	Yes	Yes	No	Yes	No	Yes	Yes	Yes	No
9	rs62535714	37182655	A	G	0.0313049	0.00359863	3.327e-17	71.585	Yes	No	Yes	No	Yes	No	Yes	Yes	Yes	Yes	Yes	No	Yes	No	Yes	Yes	Yes	No
9	rs11138500	82737534	A	G	0.0176957	0.0031536	2.815e-08	30.5797	Yes	No	Yes	No	Yes	No	Yes	Yes	Yes	Yes	Yes	No	Yes	No	Yes	Yes	Yes	No
9	rs10821163	96343060	G	C	0.0203025	0.00294821	8.017e-12	45.7991	Yes	No	Yes	No	Yes	No	Yes	Yes	Yes	Yes	Yes	No	Yes	No	Yes	Yes	Yes	No
9	rs7023933	96225478	T	A	0.0267034	0.00361528	9.636e-13	52.087	Yes	No	Yes	No	Yes	No	Yes	Yes	Yes	Yes	Yes	No	Yes	No	Yes	Yes	Yes	insomnia, anxiety
9	rs182923402	98299677	A	T	0.0310986	0.00496795	1.412e-09	37.1827	Yes	No	Yes	No	Yes	No	Yes	Yes	Yes	Yes	Yes	No	Yes	No	Yes	Yes	Yes	amygdala volume
9	rs13284474	119622710	C	T	0.0160997	0.00276275	1.076e-08	33.0613	Yes	No	Yes	No	Yes	No	Yes	Yes	Yes	Yes	Yes	No	Yes	No	Yes	Yes	Yes	education attainment
9	rs2418449	119731359	T	C	0.0222017	0.00304098	7.465e-13	51.292	Yes	No	Yes	No	Yes	No	Yes	Yes	Yes	Yes	Yes	No	Yes	No	Yes	Yes	Yes	No
9	rs913930	120484009	G	A	0.0178989	0.00285654	1.289e-09	38.0938	Yes	No	Yes	No	Yes	No	Yes	Yes	Yes	Yes	Yes	No	Yes	No	Yes	Yes	Yes	neuroticism, insomnia
9	rs10465137	122659596	T	C	0.0203047	0.00284965	2.051e-12	49.0229	Yes	No	Yes	No	Yes	No	Yes	Yes	Yes	Yes	Yes	No	Yes	No	Yes	Yes	Yes	No
9	rs667138	126658613	C	A	0.0246001	0.00411449	4.627e-09	34.3064	Yes	No	Yes	No	Yes	No	Yes	Yes	Yes	Yes	Yes	No	Yes	No	Yes	Yes	Yes	No
9	rs10986606	127933895	C	T	0.0170046	0.00305687	2.99e-08	30.0891	Yes	No	Yes	No	Yes	No	Yes	Yes	Yes	Yes	Yes	No	Yes	No	Yes	Yes	Yes	No
9	rs10745389	137839170	T	C	0.0183015	0.00315168	9.51e-09	32.7095	Yes	No	Yes	No	Yes	No	Yes	Yes	Yes	Yes	Yes	No	Yes	No	Yes	Yes	Yes	No
9	rs112535944	140278206	A	C	0.0451961	0.00683179	2.622e-10	40.5215	Yes	Yes	Yes	No	Yes	No	Yes	Yes	Yes	Yes	No	No	Yes	No	Yes	Yes	Yes	No
10	rs4880918	1780944	C	G	0.0167981	0.00276081	3.022e-09	35.9919	Yes	No	Yes	No	Yes	No	Yes	Yes	Yes	Yes	Yes	No	Yes	No	Yes	Yes	Yes	No
10	rs6480132	67807542	T	G	0.0155977	0.00276414	2.547e-08	31.0317	Yes	No	Yes	No	Yes	No	Yes	Yes	Yes	Yes	Yes	No	Yes	No	Yes	Yes	Yes	No
10	rs3088142	76854564	T	C	0.0180011	0.00275749	1.305e-10	41.3314	Yes	No	Yes	No	Yes	No	Yes	Yes	Yes	Yes	Yes	No	Yes	No	Yes	Yes	Yes	BMI
10	rs1909696	77582203	T	G	0.017604	0.0029562	3.296e-09	34.4336	Yes	No	Yes	No	Yes	No	Yes	Yes	Yes	Yes	Yes	No	Yes	No	Yes	Yes	Yes	No
10	rs61691222	104420754	T	C	0.0188974	0.00324854	1.225e-08	32.7928	Yes	No	Yes	No	Yes	No	Yes	Yes	Yes	Yes	Yes	No	Yes	No	Yes	Yes	Yes	No
10	rs1021363	106610839	A	G	0.0302964	0.00282124	5.349e-25	109.14	Yes	No	Yes	No	Yes	No	Yes	Yes	Yes	Yes	Yes	No	Yes	No	Yes	Yes	Yes	ASD,ADHD, Schizophrenia, BD
10	rs10400054	106764193	A	C	0.0274984	0.00341648	2.486e-15	61.7276	Yes	No	Yes	No	Yes	No	Yes	Yes	Yes	Yes	Yes	No	Yes	No	Yes	Yes	Yes	mathematical ability
10	rs971527	106551929	T	C	0.0226956	0.00333458	2.253e-11	44.558	Yes	No	Yes	No	Yes	No	Yes	Yes	Yes	Yes	Yes	No	Yes	No	Yes	Yes	Yes	No
10	rs4918123	106405854	C	T	0.0170046	0.00276024	1.859e-09	36.8822	Yes	No	Yes	No	Yes	No	Yes	Yes	Yes	Yes	Yes	No	Yes	No	Yes	Yes	Yes	No
10	rs17118048	106715710	C	G	0.0254046	0.00440609	1.757e-08	31.8712	Yes	No	Yes	No	Yes	No	Yes	Yes	Yes	Yes	Yes	No	Yes	No	Yes	Yes	Yes	No
10	rs111442587	114984089	G	C	0.0538017	0.0089863	1.277e-08	32.7594	Yes	No	Yes	No	Yes	No	Yes	Yes	Yes	Yes	Yes	No	Yes	No	Yes	Yes	Yes	No
10	rs10749240	118914837	C	T	0.0158957	0.00286228	3.612e-08	30.0443	Yes	No	Yes	No	Yes	No	Yes	Yes	Yes	Yes	Yes	No	Yes	No	Yes	Yes	Yes	No
11	rs12285422	24591463	G	C	0.0193025	0.00324722	8.401e-09	NA	No, no suitable proxy	No	Yes	No	Yes	No	Yes	Yes	Yes	Yes	Yes	No	No, no suitable proxy	NA	No, no suitable proxy	No, no suitable proxy	No, no suitable proxy	No
11	rs11030380	28591168	T	A	0.022399	0.00284368	1.578e-14	59.657	Yes	No	Yes	No	Yes	No	Yes	Yes	Yes	Yes	Yes	No	Yes	No	Yes	Yes	Yes	No
11	rs1415118	29863909	G	T	0.0170953	0.00275999	1.357e-09	37.2767	Yes	No	Yes	No	Yes	No	Yes	Yes	Yes	Yes	Yes	No	Yes	No	Yes	Yes	Yes	No
11	rs324300	29674831	A	G	0.0182964	0.0028554	2.44e-10	39.8046	Yes	No	Yes	No	Yes	No	Yes	Yes	Yes	Yes	Yes	No	Yes	No	Yes	Yes	Yes	back pain
11	rs1848393	30975626	G	A	0.0193025	0.00295117	8.672e-11	41.3985	Yes	No	Yes	No	Yes	No	Yes	Yes	Yes	Yes	Yes	No	Yes	No	Yes	Yes	Yes	No
11	rs3026389	31813529	C	G	0.0235993	0.00333156	5.937e-12	48.1772	Yes	No	Yes	No	Yes	No	Yes	Yes	Yes	Yes	Yes	No	Yes	No	Yes	Yes	Yes	worry measurement
11	rs80067584	32597748	C	A	0.0379025	0.0060046	9.837e-10	37.3726	Yes	Yes	Yes	No	Yes	No	Yes	Yes	Yes	Yes	Yes	No	Yes	No	Yes	Yes	Yes	No
11	rs1825119	38556991	G	A	0.0177974	0.00285683	8.459e-10	37.6634	Yes	No	Yes	No	Yes	No	Yes	Yes	Yes	Yes	Yes	No	Yes	No	Yes	Yes	Yes	No
11	rs112181005	47010491	G	A	0.025502	0.00411076	1.085e-09	36.8681	Yes	No	Yes	No	Yes	No	Yes	Yes	Yes	Yes	Yes	Yes	Yes	No	Yes	Yes	Yes	No
11	rs2509805	57650796	T	C	0.0222017	0.0029426	2.122e-13	54.7684	Yes	No	Yes	No	Yes	No	Yes	Yes	Yes	Yes	Yes	No	Yes	No	Yes	Yes	Yes	post-traumatic stress disorder,
11	rs102275	61557803	C	T	0.0199986	0.00285053	1.045e-11	47.556	Yes	No	Yes	Yes	Yes	Yes	Yes	Yes	Yes	Yes	Yes	Yes	Yes	No	Yes	Yes	Yes	Crohn's disease, fatty acid measurement, high density lipoprotein cholesterol measurement, metabolic syndrome, irritability measurement, phospholipid measurement,serum metabolite measurement,
11	rs198457	61471678	C	T	0.0240973	0.00372308	1.471e-10	40.2133	Yes	yes	Yes	No	Yes	No	Yes	Yes	Yes	Yes	Yes	No	Yes	No	Yes	Yes	Yes	wellbeing measurement,neuroticism measurement,phosphatidylcholine measurement
11	rs12789028	65326154	A	G	0.0208968	0.00353779	9.773e-09	33.6942	Yes	yes	Yes	No	Yes	No	Yes	Yes	Yes	Yes	Yes	No	Yes	No	Yes	Yes	Yes	cup-to-disc ratio measurement,eosinophil count,brain measurement,optic cup area measurement,type 2 diabetes mellitus,Lymphocyte count
11	rs4753209	88743208	T	A	0.0240973	0.00293701	8.909e-16	64.5201	Yes	No	Yes	No	Yes	No	Yes	Yes	Yes	Yes	Yes	No	Yes	No	Yes	Yes	Yes	bipolar disorder
11	rs7105462	112912048	G	A	0.0176041	0.00285738	7.124e-10	36.8496	Yes	No	Yes	No	Yes	No	Yes	Yes	Yes	Yes	Yes	No	Yes	No	Yes	Yes	Yes	coffee consumption measurement, tea consumption measurement,taste liking measurement,Back pain,anorexia nervosa, gastroesophageal reflux disease
11	rs17613838	113638177	C	T	0.0217958	0.00363313	2.392e-09	34.7011	Yes	No	Yes	No	Yes	No	Yes	Yes	Yes	Yes	Yes	No	Yes	No	Yes	Yes	Yes	alcohol consumption measurement
11	rs61902811	113370758	G	A	0.0271968	0.00283003	1.702e-20	87.9507	Yes	No	Yes	No	Yes	No	Yes	Yes	Yes	Yes	Yes	No	Yes	No	Yes	Yes	Yes	schizophrenia,
11	rs7940164	113451765	G	T	0.0217028	0.00294407	2.712e-13	52.3345	Yes	No	Yes	No	Yes	No	Yes	Yes	Yes	Yes	Yes	No	Yes	No	Yes	Yes	Yes	retinal vasculature measurement, educational attainment
11	rs7125588	113436072	A	G	0.0173978	0.00275915	7.439e-10	38.6075	Yes	No	Yes	No	Yes	No	Yes	Yes	Yes	Yes	Yes	No	Yes	No	Yes	Yes	Yes	cigarettes per day measurement,aggressive behaviour measurement, ADHD symptom measurement,educational attainment
11	rs45495397	113195141	G	A	0.0416984	0.00705035	9.855e-09	32.6282	Yes	No	Yes	No	Yes	No	Yes	Yes	Yes	Yes	Yes	No	Yes	No	Yes	Yes	Yes	No
11	rs1554929	113278764	C	T	0.0215951	0.00274757	1.367e-14	59.4834	Yes	No	Yes	No	Yes	No	Yes	Yes	Yes	Yes	Yes	No	Yes	No	Yes	Yes	Yes	neuroticism measurement,depressive symptom measurement
11	rs7101595	126629031	T	C	0.0159973	0.00276303	1.48e-08	32.6419	Yes	No	Yes	No	Yes	No	Yes	Yes	Yes	Yes	Yes	No	Yes	No	Yes	Yes	Yes	No
11	rs57344483	127022560	G	A	0.0310986	0.00526169	9.457e-09	33.1661	Yes	No	Yes	No	Yes	No	Yes	Yes	Yes	Yes	Yes	No	Yes	No	Yes	Yes	Yes	No
11	rs612823	133834104	T	C	0.0205964	0.00284882	1.524e-12	50.4415	Yes	No	Yes	No	Yes	No	Yes	Yes	Yes	Yes	Yes	No	Yes	No	Yes	Yes	Yes	No
12	rs11062170	2348844	C	G	0.017197	0.0029574	6.864e-09	32.8597	Yes	No	Yes	No	Yes	No	Yes	Yes	Yes	Yes	Yes	No	Yes	No	Yes	Yes	Yes	bipolar disorder
12	rs12425203	2474661	C	T	0.0159029	0.00286226	3.679e-08	30.0715	Yes	No	Yes	No	Yes	No	Yes	Yes	Yes	Yes	Yes	No	Yes	No	Yes	Yes	Yes	No
12	rs10491990	11939528	G	A	0.0222017	0.00392725	2.748e-08	30.8072	Yes	No	Yes	No	Yes	No	Yes	Yes	Yes	Yes	Yes	No	Yes	No	Yes	Yes	Yes	No
12	rs7342385	24049758	T	C	0.0269048	0.00430128	1.295e-09	37.3899	Yes	No	Yes	No	Yes	No	Yes	Yes	Yes	Yes	Yes	No	Yes	No	Yes	Yes	Yes	No
12	rs7968921	23960177	C	T	0.0175023	0.00275887	7.374e-10	39.0727	Yes	No	Yes	No	Yes	No	Yes	Yes	Yes	Yes	Yes	No	Yes	No	Yes	Yes	Yes	obsessive-compulsive disorder, ADHD, Tourette syndrome, BD, autism spectrum disorder, schizophrenia, anorexia nervosa,stroke
12	rs11612312	52349088	C	T	0.0212951	0.00343781	6.72e-10	37.019	Yes	No	Yes	No	Yes	No	Yes	Yes	Yes	Yes	Yes	No	Yes	No	Yes	Yes	Yes	wellbeing measurement
12	rs73123350	58050250	T	G	0.0156011	0.00276413	3.787e-08	31.0451	Yes	No	Yes	No	Yes	No	Yes	Yes	Yes	Yes	Yes	No	Yes	No	Yes	Yes	Yes	No
12	rs41466449	84474552	C	T	0.0206008	0.003243	2.448e-10	38.9707	Yes	No	Yes	No	Yes	No	Yes	Yes	Yes	Yes	Yes	No	Yes	No	Yes	Yes	Yes	No
12	rs1908953	84081344	G	T	0.0159973	0.00276303	1.501e-08	32.6419	Yes	No	Yes	No	Yes	No	Yes	Yes	Yes	Yes	Yes	No	Yes	No	Yes	Yes	Yes	No
12	rs2292996	103556972	C	T	0.0158042	0.00276357	2.627e-08	31.8589	Yes	No	Yes	No	Yes	No	Yes	Yes	Yes	Yes	Yes	No	Yes	No	Yes	Yes	Yes	triglyceride measurement, high density lipoprotein cholesterol measurement
12	rs521048	118830958	G	A	0.0183982	0.00325017	2.545e-08	31.083	Yes	No	Yes	No	Yes	No	Yes	Yes	Yes	Yes	Yes	No	Yes	No	Yes	Yes	Yes	insomnia
12	rs35905305	121328082	G	T	0.0208968	0.00274949	8.778e-14	55.6986	Yes	Yes	Yes	No	Yes	No	Yes	Yes	Yes	Yes	Yes	No	Yes	No	Yes	Yes	Yes	No
13	rs967516	31909791	A	G	0.0201007	0.00324463	7.208e-10	37.1017	Yes	No	Yes	No	Yes	No	Yes	Yes	Yes	Yes	Yes	No	Yes	No	Yes	Yes	Yes	insomnia
13	rs9536386	53879428	A	G	0.0239956	0.00303551	6.806e-15	59.9156	Yes	No	Yes	No	Yes	No	Yes	Yes	Yes	Yes	Yes	No	Yes	No	Yes	Yes	Yes	insomnia
13	rs9568797	53613559	C	T	0.0172995	0.00305597	1.917e-08	31.1418	Yes	No	Yes	No	Yes	No	Yes	Yes	Yes	Yes	Yes	No	Yes	No	Yes	Yes	Yes	sporadic amyotrophic lateral sclerosis
13	rs9540729	66947124	A	T	0.0188021	0.00275527	2.542e-11	45.0918	Yes	No	Yes	No	Yes	No	Yes	Yes	Yes	Yes	Yes	No	Yes	No	Yes	Yes	Yes	insomnia measurement, smoking initiation
13	rs508502	80921519	C	T	0.0193025	0.00304983	5.95e-10	38.7707	Yes	No	Yes	No	Yes	No	Yes	Yes	Yes	Yes	Yes	No	Yes	No	Yes	Yes	Yes	No
13	rs9545394	80878033	A	G	0.020998	0.00353743	3.663e-09	34.0213	Yes	No	Yes	No	Yes	No	Yes	Yes	Yes	Yes	Yes	No	Yes	No	Yes	Yes	Yes	No
13	rs73532287	85234525	T	G	0.0194989	0.00344401	2.927e-08	31.0372	Yes	No	Yes	No	Yes	No	Yes	Yes	Yes	Yes	Yes	No	Yes	No	Yes	Yes	Yes	insomnia
13	rs9561331	94017476	A	G	0.0246001	0.00411449	3.656e-09	34.3064	Yes	No	Yes	No	Yes	No	Yes	Yes	Yes	Yes	Yes	No	Yes	No	Yes	Yes	Yes	heel bone mineral density
13	rs7317645	97130674	C	T	0.0235962	0.00382334	1.19e-09	36.6063	Yes	No	Yes	No	Yes	No	Yes	Yes	Yes	Yes	Yes	No	Yes	No	Yes	Yes	Yes	No
13	rs4772087	99115041	T	C	0.0199986	0.00285053	6.171e-12	47.556	Yes	Yes	Yes	No	Yes	No	Yes	Yes	Yes	Yes	Yes	No	Yes	No	Yes	Yes	Yes	insomnia
14	rs61990288	42074726	G	A	0.0230034	0.00274369	2.078e-16	67.4943	Yes	No	Yes	No	Yes	No	Yes	Yes	Yes	Yes	Yes	No	Yes	No	Yes	Yes	Yes	bipolar disorder
14	rs55741516	42697579	T	C	0.0160997	0.0028617	3.612e-08	30.8205	Yes	No	Yes	No	Yes	No	Yes	Yes	Yes	Yes	Yes	No	Yes	No	Yes	Yes	Yes	No
14	rs2274794	57283934	C	T	0.0204985	0.00294763	4.835e-12	46.6874	Yes	No	Yes	No	Yes	No	Yes	Yes	Yes	Yes	Yes	No	Yes	No	Yes	Yes	Yes	bitter alcoholic beverage consumption measurement
14	rs10148598	60147659	C	T	0.0193025	0.00314852	2.612e-09	36.3854	Yes	No	Yes	No	Yes	No	Yes	Yes	Yes	Yes	Yes	No	Yes	No	Yes	Yes	Yes	No
14	rs1152578	64697037	C	T	0.0188974	0.00275501	1.582e-11	45.5501	Yes	No	Yes	No	Yes	No	Yes	Yes	Yes	Yes	Yes	No	Yes	No	Yes	Yes	Yes	No
14	rs11621186	75120628	T	C	0.0222047	0.00274589	3.411e-15	62.8889	Yes	No	Yes	No	Yes	No	Yes	Yes	Yes	Yes	Yes	No	Yes	No	Yes	Yes	Yes	No
14	rs7141014	98667928	C	T	0.0208049	0.0034395	3.333e-09	35.3343	Yes	No	Yes	No	Yes	No	Yes	Yes	Yes	Yes	Yes	No	Yes	No	Yes	Yes	Yes	No
14	rs9671376	103370163	T	C	0.0207028	0.00324267	4.536e-10	39.3579	Yes	No	Yes	No	Yes	No	Yes	Yes	Yes	Yes	Yes	No	Yes	Yes	Yes	Yes	Yes	attention deficit hyperactivity disorder, substance abuse, antisocial behaviour measurement
14	rs10149470	104017953	G	A	0.023801	0.00283968	1.089e-16	67.3589	Yes	No	Yes	No	Yes	No	Yes	Yes	Yes	Yes	Yes	No	Yes	No	Yes	Yes	Yes	intelligence,intelligence, self reported educational attainment
15	rs12898464	29853387	C	T	0.0251998	0.00450536	4.095e-08	30.0109	Yes	No	Yes	No	Yes	No	Yes	Yes	Yes	Yes	Yes	No	Yes	No	Yes	Yes	Yes	body mass index
15	rs8037355	37643831	C	T	0.0182033	0.00275693	1.038e-10	42.2654	Yes	No	Yes	No	Yes	No	Yes	Yes	Yes	Yes	Yes	No	Yes	No	Yes	Yes	Yes	bipolar disorder
15	rs56059718	38836777	A	C	0.0213973	0.00343746	1.173e-09	37.3751	Yes	Yes	Yes	No	Yes	No	Yes	Yes	Yes	Yes	Yes	No	Yes	No	Yes	Yes	Yes	smoking initiation,risk-taking behaviour,risky sexual behaviour measurement
15	rs34488670	47684936	C	T	0.0231049	0.00333321	1.381e-11	46.1795	Yes	No	Yes	No	Yes	No	Yes	Yes	Yes	Yes	Yes	No	Yes	No	Yes	Yes	Yes	smoking initiation,risk-taking behaviour,risky sexual behaviour measurement,educational attainment
15	rs62014172	63959311	C	T	0.0227979	0.00343263	8.212e-11	42.4281	Yes	Yes	Yes	No	Yes	No	Yes	Yes	Yes	Yes	Yes	Yes	Yes	No	Yes	Yes	Yes	No
15	rs4776729	66399197	G	A	0.0260976	0.0041083	3.53e-10	38.6102	Yes	No	Yes	No	Yes	No	Yes	Yes	Yes	Yes	Yes	No	Yes	No	Yes	Yes	Yes	No
15	rs2060337	70615407	T	G	0.017496	0.00285769	9.317e-10	36.3985	Yes	No	Yes	No	Yes	No	Yes	Yes	Yes	Yes	Yes	No	Yes	No	Yes	Yes	Yes	mathematical ability
15	rs7162423	74052756	C	T	0.0172012	0.0027597	7.757e-10	37.74	Yes	No	Yes	No	Yes	No	Yes	Yes	Yes	Yes	Yes	No	Yes	No	Yes	Yes	Yes	insomnia
15	rs72743364	74104922	C	A	0.0308977	0.00438185	7.049e-12	47.1441	Yes	No	Yes	No	Yes	No	Yes	Yes	Yes	Yes	Yes	No	Yes	No	Yes	Yes	Yes	insomnia
15	rs62004866	74223118	G	C	0.0255024	0.00450399	2.305e-08	30.736	Yes	No	Yes	No	Yes	No	Yes	Yes	Yes	Yes	Yes	No	Yes	No	Yes	Yes	Yes	grip strength measurement
15	rs4886915	78075023	G	A	0.0175023	0.00275887	6.123e-10	39.0727	Yes	No	Yes	No	Yes	No	Yes	Yes	Yes	Yes	Yes	No	Yes	No	Yes	Yes	Yes	No
15	rs11855600	88963259	C	T	0.0204985	0.00363787	2.931e-08	30.693	Yes	No	Yes	No	Yes	No	Yes	Yes	Yes	Yes	Yes	No	Yes	No	Yes	Yes	Yes	No
15	rs4702	91426560	G	A	0.0197046	0.00275278	2.327e-12	49.5243	Yes	No	Yes	No	Yes	No	Yes	Yes	Yes	Yes	Yes	No	Yes	No	Yes	Yes	Yes	feeling emotionally hurt measurement,age at first sexual intercourse measurement,schizophrenia,Childhood maltreatment, bd
16	rs7193263	6315880	G	A	0.0195967	0.0029503	5.836e-11	42.6702	Yes	No	Yes	No	Yes	No	Yes	Yes	Yes	Yes	Yes	No	Yes	No	Yes	Yes	Yes	obsessive-compulsive disorder, ADHD, Tourette syndrome, BD autism spectrum disorder, schizophrenia, anorexia nervosa, depressive symptom measurement
16	rs11077206	7667332	C	G	0.0158957	0.00286228	4.923e-08	30.0443	Yes	No	Yes	No	Yes	No	Yes	Yes	Yes	Yes	Yes	No	Yes	No	Yes	Yes	Yes	bipolar disorder
16	rs7200826	13066833	T	C	0.0234017	0.0031356	2.363e-13	53.4804	Yes	No	Yes	No	Yes	No	Yes	Yes	Yes	Yes	Yes	No	Yes	No	Yes	Yes	Yes	neuroticism measurement, wellbeing measurement, obsessive-compulsive disorder, ADHD, Tourette syndrome, BD, autism spectrum disorder, schizophrenia, anorexia nervosa
16	rs7184632	13750997	C	G	0.0269048	0.00351652	6.34e-14	NA	No, no suitable proxy	No	Yes	No	Yes	No	Yes	Yes	Yes	Yes	Yes	No	No, no suitable proxy	NA	No, no suitable proxy	No, no suitable proxy	No, no suitable proxy	No
16	rs2369818	21614009	T	C	0.0211011	0.00284738	4.061e-13	52.9435	Yes	No	Yes	No	Yes	No	Yes	Yes	Yes	Yes	Yes	No	Yes	No	Yes	Yes	Yes	No
16	rs4785307	49494029	A	G	0.0178989	0.00285654	9.571e-10	38.0938	Yes	No	Yes	No	Yes	No	Yes	Yes	Yes	Yes	Yes	No	Yes	No	Yes	Yes	Yes	No
16	rs4784296	51479349	G	A	0.0154993	0.00276441	3.648e-08	30.6412	Yes	No	Yes	No	Yes	No	Yes	Yes	Yes	Yes	Yes	No	Yes	No	Yes	Yes	Yes	CRP
16	rs3852788	72225786	T	C	0.0164953	0.00286056	7.241e-09	32.3537	Yes	No	Yes	No	Yes	No	Yes	Yes	Yes	Yes	Yes	No	Yes	No	Yes	Yes	Yes	No
16	rs11644513	82868852	C	T	0.0170046	0.00295798	1.096e-08	32.1285	Yes	No	Yes	No	Yes	No	Yes	Yes	Yes	Yes	Yes	No	Yes	No	Yes	Yes	Yes	No
17	rs2585399	8054759	A	G	0.0170953	0.00295771	7.354e-09	32.4721	Yes	No	Yes	No	Yes	No	Yes	Yes	Yes	Yes	Yes	No	Yes	No	Yes	Yes	Yes	No
17	rs75581564	27363750	A	G	0.025205	0.00430863	7.262e-09	32.8147	Yes	No	Yes	No	Yes	No	Yes	Yes	Yes	Yes	Yes	No	Yes	No	Yes	Yes	Yes	bipolar disorder
17	rs387627	31541717	T	C	0.0202027	0.00314568	2.039e-10	39.8583	Yes	No	Yes	No	Yes	No	Yes	Yes	Yes	Yes	Yes	No	Yes	No	Yes	Yes	Yes	No
17	rs60856912	65892343	T	G	0.025605	0.00371745	1.787e-11	45.4029	Yes	Yes	Yes	No	Yes	No	Yes	Yes	Yes	Yes	Yes	Yes	Yes	No	Yes	Yes	Yes	APO-B, smoking initiation, TGA, insomnia
18	rs10460051	31413679	T	C	0.0198048	0.0027525	2.573e-12	50.0295	Yes	No	Yes	No	Yes	No	Yes	Yes	Yes	Yes	Yes	No	Yes	No	Yes	Yes	Yes	neuroticism
18	rs12967855	35138245	A	G	0.0263011	0.00293053	2.146e-18	76.8607	Yes	No	Yes	No	Yes	No	Yes	Yes	Yes	Yes	Yes	No	Yes	No	Yes	Yes	Yes	education attainment, coffee, smoking, household income,
18	rs73428490	36614279	C	A	0.0285972	0.00478422	5.946e-09	34.0607	Yes	No	Yes	No	Yes	No	Yes	Yes	Yes	Yes	Yes	No	Yes	No	Yes	Yes	Yes	smoking initiation
18	rs4267411	39305256	C	T	0.0227981	0.00353105	3.249e-10	40.1046	Yes	No	Yes	No	Yes	No	Yes	Yes	Yes	Yes	Yes	No	Yes	No	Yes	Yes	Yes	No
18	rs657159	40964629	C	T	0.0193969	0.00334563	1.332e-08	32.5467	Yes	No	Yes	No	Yes	No	Yes	Yes	Yes	Yes	Yes	No	Yes	No	Yes	Yes	Yes	No
18	rs62097939	50536108	G	A	0.0154995	0.00276441	3.486e-08	30.6422	Yes	No	Yes	No	Yes	No	Yes	Yes	Yes	Yes	Yes	No	Yes	No	Yes	Yes	Yes	No
18	rs72925321	50807202	G	A	0.038201	0.00590541	3.4e-10	39.2183	Yes	No	Yes	No	Yes	No	Yes	Yes	Yes	Yes	Yes	No	Yes	No	Yes	Yes	Yes	No
18	rs4632195	50746748	T	C	0.025605	0.00273654	6.626e-20	83.6247	Yes	No	Yes	No	Yes	No	Yes	Yes	Yes	Yes	Yes	No	Yes	No	Yes	Yes	Yes	neuroticism, ADHD, BD, schizophrenia
18	rs12456002	52499160	C	T	0.0259991	0.00322548	1.743e-15	62.0709	Yes	No	Yes	No	Yes	No	Yes	Yes	Yes	Yes	Yes	No	Yes	No	Yes	Yes	Yes	No
18	rs1833305	52431011	T	A	0.016597	0.00276137	4.528e-09	35.1351	Yes	No	Yes	No	Yes	No	Yes	Yes	Yes	Yes	Yes	No	Yes	No	Yes	Yes	Yes	No
18	rs12967143	53099012	G	C	0.0291024	0.00302	1.95e-21	88.132	Yes	No	Yes	No	Yes	No	Yes	Yes	Yes	Yes	Yes	No	Yes	No	Yes	Yes	Yes	ADHD, BD, schizophrenia, insomnia, cig per day, well being
18	rs1452787	53207207	G	A	0.0234017	0.00303732	4.791e-14	56.9864	Yes	No	Yes	No	Yes	No	Yes	Yes	Yes	Yes	Yes	No	Yes	No	Yes	Yes	Yes	neuroticism, well being, depressive symptoms
18	rs12607567	52858659	A	G	0.0176957	0.00305475	7.187e-09	32.5844	Yes	No	Yes	No	Yes	No	Yes	Yes	Yes	Yes	Yes	No	Yes	No	Yes	Yes	Yes	No
18	rs896686	53123031	T	G	0.0270995	0.00371187	9.939e-13	50.8574	Yes	No	Yes	No	Yes	No	Yes	Yes	Yes	Yes	Yes	No	Yes	No	Yes	Yes	Yes	mood disorders
18	rs4131791	52747871	C	T	0.0231988	0.00274315	1.827e-16	68.646	Yes	No	Yes	No	Yes	No	Yes	Yes	Yes	Yes	Yes	No	Yes	No	Yes	Yes	Yes	ASD, ADHD, BD, schizophrenia
18	rs7350988	52767409	C	T	0.0204987	0.0035392	1.185e-08	NA	No, no suitable proxy	No	Yes	No	Yes	No	Yes	Yes	Yes	Yes	Yes	No	No, no suitable proxy	NA	No, no suitable proxy	No, no suitable proxy	No, no suitable proxy	No
18	rs12969473	53443931	T	G	0.0182033	0.00315199	1.833e-08	32.3594	Yes	No	Yes	No	Yes	No	Yes	Yes	Yes	Yes	Yes	No	Yes	No	Yes	Yes	Yes	ASD, ADHD, BD, schizophrenia, substance use,
18	rs7241572	77580712	A	G	0.0263953	0.00381261	1.419e-11	45.8062	Yes	No	Yes	No	Yes	No	Yes	Yes	Yes	Yes	Yes	No	Yes	No	Yes	Yes	Yes	ASD, ADHD, BD, schizophrenia, substance use,
20	rs1555132	31046567	A	C	0.0176957	0.00305475	7.675e-09	32.5844	Yes	No	Yes	No	Yes	No	Yes	Yes	Yes	Yes	Yes	No	Yes	No	Yes	Yes	Yes	headache
20	rs9074	44688665	A	G	0.0232993	0.00313592	1.804e-13	53.0136	Yes	No	Yes	No	Yes	No	Yes	Yes	Yes	Yes	Yes	No	Yes	No	Yes	Yes	Yes	systemic scleroderma
20	rs910187	45841052	G	A	0.0195967	0.0029503	4.619e-11	42.6702	Yes	No	Yes	No	Yes	No	Yes	Yes	Yes	Yes	Yes	No	Yes	No	Yes	Yes	Yes	BD, migraine, neuroticism, insomnia
20	rs4810900	47578606	A	G	0.0187038	0.00295294	2.445e-10	38.8704	Yes	No	Yes	No	Yes	No	Yes	Yes	Yes	Yes	Yes	No	Yes	No	Yes	Yes	Yes	No
20	rs520838	59002955	A	C	0.0182964	0.0032505	3.37e-08	30.7398	Yes	No	Yes	No	Yes	No	Yes	Yes	Yes	Yes	Yes	No	Yes	No	Yes	Yes	Yes	No
21	rs9974713	38817699	C	T	0.019295	0.00344472	4.559e-08	30.3915	Yes	No	Yes	No	Yes	No	Yes	Yes	Yes	Yes	Yes	No	Yes	No	Yes	Yes	Yes	No
21	rs1893562	46557203	T	C	0.0160997	0.0028617	2.026e-08	30.8205	Yes	No	Yes	No	Yes	No	Yes	Yes	Yes	Yes	Yes	No	Yes	No	Yes	Yes	Yes	No
22	rs2064560	41530040	G	A	0.0248974	0.00303277	4.749e-16	64.5036	Yes	No	Yes	No	Yes	No	Yes	Yes	Yes	Yes	Yes	No	Yes	No	Yes	Yes	Yes	No
22	rs9627391	46447097	C	T	0.0172995	0.0029571	9.3e-09	33.2525	Yes	No	Yes	No	Yes	No	Yes	Yes	Yes	Yes	Yes	No	Yes	No	Yes	Yes	Yes	No
^ No SNPs in GWS
Abbreviations used
T2D: type 2 Diabetes
SNPs: Single Nucleotide Polymorphism
ISI: Insulin Sensitivity Index
GWS: Genome wide significance
MDD: Major Depressive Disorders
SE: Standard Error
adj BMI: Adjusted Body Mass Index
HbA1c: Glycated Haemoglobin
MR: Mendelian randomization

## Sheet: ST3
Supplementary table 3: Details of genetic variants used as instruments for MDD (EAS vs. EAS ancestry)
Chromosome	Index SNV	Position (bp, b37)	Trait raising	Other allele	LN(OR)	SE	P-value	F-stat	Other Gwas hits
1	rs4656484	166145466	C	G	-0.018	0.003	4.43e-08	36	No
1	rs7548487	177025098	A	G	-0.016	0.007	0.02	5.22449	No
7	rs10240457	15431149	A	G	0.028	0.005	6.48e-09	31.36	No
18	rs547488	26481463	C	G	0.011	0.004	0.003	7.5625	No
22	rs12160976	46438246	A	G	-0.026	0.011	0.02	5.58678	No
Abbreviations Used:
OR: Odds Ratio
SNV: Single Nucleotide Variants
MDD: Major Depressive Disorders
SE: Standard error
bp: Base pair

## Sheet: ST4
Supplementary table 4: Details of genetic variants used as instruments for various diabetic biomarkers (source: MAGIC consortium)
Trait	Source	Chr	Pos (bp)	SNP	Risk allele	Other allele	Beta	SE	F-stat	SNP in MDD GWAS?	GWS in MDD?	Hits in other GWAS?
Fasting glucose	Chen et al, (2021)	1	100894419	rs6662924	A	C	0.0143	0.0023	38.656	Yes	No	No
Fasting glucose	Chen et al, (2021)	1	150868102	rs78132593	C	A	0.0147	0.0022	44.6467	Yes	No	Yes, creatinine, eGFR
Fasting glucose	Chen et al, (2021)	1	214154719	rs2075423	G	T	0.0161	0.0017	89.692	Yes	No	No
Fasting glucose	Chen et al, (2021)	1	229672955	rs348330	G	A	0.0122	0.002	37.21	Yes	No	NA
Fasting glucose	Chen et al, (2021)	2	27140022	rs877273	T	C	0.0133	0.0018	54.5957	Yes	No	No
Fasting glucose	Chen et al, (2021)	2	27730940	rs1260326	C	T	0.0282	0.0017	275.17	Yes	No	Yes, GCKR locus, highly pleiotropic
Fasting glucose	Chen et al, (2021)	2	43775309	rs111884754	C	A	0.0248	0.0035	NA	No, proxy SNP rs77981966 is used, r2=1	NA	No (Also known as rs183381538)
Fasting glucose	Chen et al, (2021)	2	43777964	rs77981966	C	T	0.0248	0.0035	50.2073	Yes	No	Yes, appendicular lean mass, spondylitis, chrohn's disease, psoriasis
Fasting glucose	Chen et al, (2021)	2	54941112	rs189548	G	A	0.0123	0.002	37.8225	Yes	No	No
Fasting glucose	Chen et al, (2021)	2	169710158	rs72883292	C	T	0.0085	0.0073	1.35579	Yes	No	No
Fasting glucose	Chen et al, (2021)	2	169748691	rs150171632	C	T	0.0457	0.0114	NA	No suitable proxy	NA	NA
Fasting glucose	Chen et al, (2021)	2	169757541	rs573225	A	G	0.0693	0.0017	1661.76	Yes	No	No
Fasting glucose	Chen et al, (2021)	2	169765277	rs145353824	C	A	0.076	0.0092	NA	No suitable proxy	NA	NA
Fasting glucose	Chen et al, (2021)	2	169786707	rs56100844	T	G	0.118	0.01	139.24	Yes	No	No
Fasting glucose	Chen et al, (2021)	2	169792188	rs3755158	G	C	0.0395	0.0027	214.026	Yes	No	No
Fasting glucose	Chen et al, (2021)	2	173593726	rs6731931	C	T	0.012	0.0024	25	Yes	No	No
Fasting glucose	Chen et al, (2021)	3	123065778	rs11708067	A	G	0.0281	0.002	197.402	Yes	No	Yes, T2D, birth weight, height, CRP
Fasting glucose	Chen et al, (2021)	3	141134818	rs16851397	A	G	0.0327	0.0042	60.6173	Yes	No	Yes, DBP
Fasting glucose	Chen et al, (2021)	3	152180329	rs17437560	C	T	0.0175	0.0032	29.9072	Yes	No	No
Fasting glucose	Chen et al, (2021)	3	170709193	rs1604038	C	T	0.0198	0.0018	121	Yes	No	Yes, glycated Hb
Fasting glucose	Chen et al, (2021)	3	185526108	rs35188816	C	CA	0.0123	0.0019	NA	No, proxy SNP rs9841201 is used, r2= 0.98	NA	Yes, glycated Hb
Fasting glucose	Chen et al, (2021)	3	185505984	rs9841201	G	A	0.0123	0.0019	41.9086	Yes	No	No
Fasting glucose	Chen et al, (2021)	3	187740523	rs6808574	C	T	0.0127	0.0017	55.8097	Yes	No	Yes, T2D
Fasting glucose	Chen et al, (2021)	4	185726548	rs4862423	T	C	0.0123	0.0019	41.9086	Yes	No	No
Fasting glucose	Chen et al, (2021)	5	55809127	rs157512	T	C	0.0134	0.0021	40.7166	Yes	No	Yes, CRP, WHR adj BMI, HDL, platelet count
Fasting glucose	Chen et al, (2021)	5	76425867	rs7708285	G	A	0.0133	0.0019	49	Yes	No	No
Fasting glucose	Chen et al, (2021)	5	95696585	rs1820176	T	C	0.0247	0.002	152.522	Yes	No	No
Fasting glucose	Chen et al, (2021)	5	102100576	rs7729395	C	T	0.0232	0.0045	26.5798	Yes	No	Yes, T2D, PR interval
Fasting glucose	Chen et al, (2021)	6	7231843	rs9379084	G	A	0.0122	0.0029	17.698	Yes	No	Yes, heel BMD, T2D, SHBG
Fasting glucose	Chen et al, (2021)	6	7250270	rs3778321	G	A	0.0186	0.0021	78.449	Yes	No	Yes, height, HbA1c
Fasting glucose	Chen et al, (2021)	6	20680678	rs9348441	A	T	0.0176	0.0018	95.6049	Yes	No	Yes, T2D
Fasting glucose	Chen et al, (2021)	6	39034095	rs10305457	T	C	0.0235	0.0032	53.9307	Yes	No	No
Fasting glucose	Chen et al, (2021)	6	39046794	rs10305492	G	A	0.0763	0.01	58.2169	Yes	No	No
Fasting glucose	Chen et al, (2021)	6	153431125	rs12055786	T	C	0.012	0.0017	49.827	Yes	No	Yes, HDL
Fasting glucose	Chen et al, (2021)	7	14919852	rs10281892	G	A	0.0284	0.0022	166.645	Yes	No	Yes, T2D
Fasting glucose	Chen et al, (2021)	7	15063430	rs10487796	T	A	0.0261	0.0016	266.098	Yes	No	No
Fasting glucose	Chen et al, (2021)	7	44145178	rs55841377	C	G	0.0086	0.0022	15.281	Yes	No	Yes, carpal tunnel syndrome
Fasting glucose	Chen et al, (2021)	7	44235694	rs138917529	A	T	0.0597	0.0071	70.702	Yes	No	No
Fasting glucose	Chen et al, (2021)	7	44255643	rs878521	A	G	0.0549	0.002	753.502	Yes	No	Yes, T2D
Fasting glucose	Chen et al, (2021)	7	50786663	rs2108349	G	A	0.0158	0.0018	77.0494	Yes	No	No
Fasting glucose	Chen et al, (2021)	7	75654574	rs58925536	T	C	0.0306	0.0053	33.3343	Yes	No	No
Fasting glucose	Chen et al, (2021)	7	89800053	rs13242882	T	A	0.0097	0.0017	32.5571	Yes	No	No
Fasting glucose	Chen et al, (2021)	8	9173209	rs7012637	G	A	0.018	0.0017	112.111	Yes	No	Yes, lipid levels, eGFR, CRP
Fasting glucose	Chen et al, (2021)	8	9183358	rs9987289	A	G	0.0282	0.0029	94.5589	Yes	No	Yes, lipid levels, CRP
Fasting glucose	Chen et al, (2021)	8	81076874	rs12541643	T	C	0.0118	0.0019	38.5706	Yes	No	No
Fasting glucose	Chen et al, (2021)	8	95960511	rs896854	T	C	0.0099	0.0016	38.2852	Yes	No	Yes, blood pressure
Fasting glucose	Chen et al, (2021)	8	118204020	rs9650069	C	T	0.0286	0.0018	252.457	Yes	No	Yes, alanine levels
Fasting glucose	Chen et al, (2021)	9	4291928	rs10974438	C	A	0.0198	0.0017	135.654	Yes	No	Yes, T2D, height
Fasting glucose	Chen et al, (2021)	9	22134068	rs10811660	G	A	0.0223	0.0022	102.746	Yes	No	Yes, T2D
Fasting glucose	Chen et al, (2021)	9	111680359	rs16913693	T	G	0.0394	0.0049	64.6547	Yes	No	No
Fasting glucose	Chen et al, (2021)	9	136149399	rs507666	A	G	0.0164	0.0021	60.9887	Yes	No	Yes, lots of lipids
Fasting glucose	Chen et al, (2021)	9	139256766	rs3829109	G	A	0.0163	0.002	66.4225	Yes	No	Yes, SBP
Fasting glucose	Chen et al, (2021)	10	26505822	rs2839671	G	A	0.016	0.0022	52.8926	Yes	No	No
Fasting glucose	Chen et al, (2021)	10	95384152	rs7095788	C	T	0.0106	0.0018	34.679	Yes	No	No
Fasting glucose	Chen et al, (2021)	10	113036354	rs12784552	A	G	0.0329	0.003	120.268	Yes	No	No
Fasting glucose	Chen et al, (2021)	10	113117650	rs11195538	T	C	0.019	0.0039	23.7344	Yes	No	No
Fasting glucose	Chen et al, (2021)	10	114758349	rs7903146	T	C	0.0259	0.0019	185.82	Yes	No	Yes, T2D, BP, Schizophrenia
Fasting glucose	Chen et al, (2021)	11	2181060	rs3842753	T	G	0.0134	0.0022	37.0992	Yes	No	Yes, T1D
Fasting glucose	Chen et al, (2021)	11	2856658	rs4930011	G	C	0.0092	0.0018	26.1235	Yes	No	NA
Fasting glucose	Chen et al, (2021)	11	8255408	rs2168101	C	A	0.0125	0.0022	32.2831	Yes	No	Yes, body height, alanine measurement, neuroblastoma, birth weight, parental genotype effect measurement
Fasting glucose	Chen et al, (2021)	11	45870177	rs10838524	A	G	0.0238	0.0016	221.266	Yes	No	No
Fasting glucose	Chen et al, (2021)	11	47293799	rs10501320	G	C	0.0219	0.0019	132.856	Yes	No	Yes, nervousness, insulin measurement, Alzheimer disease
Fasting glucose	Chen et al, (2021)	11	47340680	rs10717442	A	AT	0.0216	0.0024	NA	No suitable proxy	NA	NA
Fasting glucose	Chen et al, (2021)	11	61609750	rs174583	C	T	0.0168	0.0017	97.6609	Yes	No	Yes, serum metabolite measurement, triglyceride measurement, total cholesterol measurement
Fasting glucose	Chen et al, (2021)	11	72460694	rs11603349	T	C	0.0236	0.0022	115.074	Yes	No	No
Fasting glucose	Chen et al, (2021)	11	92708710	rs10830963	G	C	0.0772	0.0019	1650.93	Yes	No	Yes, metabolite measurement, insulin secretion measurement, birth weight
Fasting glucose	Chen et al, (2021)	12	56865338	rs2657879	G	A	0.0119	0.0022	29.2583	Yes	No	Yes, metabolite measurement, glutamine measurement, amino acid measurement
Fasting glucose	Chen et al, (2021)	12	97848910	rs6538804	C	G	0.0142	0.0019	55.856	Yes	No	Yes, T2D
Fasting glucose	Chen et al, (2021)	12	121893626	rs6489811	G	A	0.011	0.0018	37.3457	Yes	No	No
Fasting glucose	Chen et al, (2021)	12	133063768	rs11610045	A	G	0.0144	0.0019	57.4404	Yes	No	Yes, Parkinson disease
Fasting glucose	Chen et al, (2021)	13	28487599	rs11619319	G	A	0.0173	0.002	74.8225	Yes	No	No
Fasting glucose	Chen et al, (2021)	13	33554302	rs576674	G	A	0.0179	0.0024	55.6267	Yes	No	Yes, T2D
Fasting glucose	Chen et al, (2021)	14	90055468	rs35889227	G	T	0.013	0.0019	46.8144	Yes	No	No
Fasting glucose	Chen et al, (2021)	14	100830818	rs12888855	C	A	0.0135	0.002	45.5625	Yes	No	No
Fasting glucose	Chen et al, (2021)	15	62391608	rs7163757	C	T	0.0217	0.0016	183.941	Yes	No	Yes, T2D
Fasting glucose	Chen et al, (2021)	15	75102851	rs12594062	T	C	0.0098	0.0017	33.2318	Yes	No	No
Fasting glucose	Chen et al, (2021)	15	77747190	rs7178572	G	A	0.0121	0.0018	45.1883	Yes	No	Yes, T2D
Fasting glucose	Chen et al, (2021)	15	99271135	rs6598541	A	G	0.0114	0.0017	44.9689	Yes	No	Yes, Hb concentration and urate levels
Fasting glucose	Chen et al, (2021)	16	4014282	rs2238435	C	G	0.0112	0.0019	34.7479	Yes	No	Yes, HDL, BF%, body size at age 10
Fasting glucose	Chen et al, (2021)	19	46196634	rs2302593	C	G	0.0106	0.0017	38.8789	Yes	No	NA
Fasting glucose	Chen et al, (2021)	20	22557099	rs6113722	G	A	0.0424	0.0044	92.8595	Yes	No	No
Fasting glucose	Chen et al, (2021)	20	39832628	rs17265513	C	T	0.0158	0.0021	56.6077	Yes	No	Yes, BMD, male pattern baldness, height
Fasting glucose	Chen et al, (2021)	22	30343186	rs39713	C	T	0.0169	0.0031	29.7201	Yes	No	Yes, brain aneurysm
HbA1c	Chen et al, (2021)	1	3691727	rs1175549	A	C	0.0098	0.0015	42.6844	Yes	No	No
HbA1c	Chen et al, (2021)	1	25529038	rs2375278	A	G	0.0112	0.0017	43.4048	Yes	No	No
HbA1c	Chen et al, (2021)	1	150940625	rs267738	T	G	0.0109	0.0016	46.4102	Yes	No	Yes, eGFR, HDL, apolipoprotein A, phospholipids
HbA1c	Chen et al, (2021)	1	155275553	rs7534795	T	C	0.01	0.0016	NA	No, proxy snp rs1546818 is used, r2=0.85	NA	No
HbA1c	Chen et al, (2021)		155219207	rs1546818	A	T	0.01	0.0016	39.0625	Yes	No	No
HbA1c	Chen et al, (2021)	1	158607935	rs857725	G	T	0.0208	0.0014	220.735	Yes	No	Yes, total cholesterol
HbA1c	Chen et al, (2021)	1	203653544	rs7547793	C	A	0.0118	0.0021	31.5737	Yes	No	No
HbA1c	Chen et al, (2021)	1	214145731	rs340882	G	C	0.0084	0.0013	41.7515	Yes	No	Yes, mean corpuscular volume
HbA1c	Chen et al, (2021)	2	24093756	rs12612492	T	C	0.0188	0.0019	97.9058	Yes	No	No
HbA1c	Chen et al, (2021)	2	24235704	rs6545222	A	G	0.0102	0.0015	46.24	Yes	No	No
HbA1c	Chen et al, (2021)	2	43449385	rs1367173	C	T	0.0152	0.002	57.76	Yes	No	Yes, type 2 diabetes
HbA1c	Chen et al, (2021)	2	48587198	rs17037289	G	A	0.0089	0.0015	35.2044	Yes	No	No
HbA1c	Chen et al, (2021)	2	169748691	rs150171632	C	T	0.0327	0.0085	NA	No suitable proxy	NA	NA
HbA1c	Chen et al, (2021)	2	169763148	rs560887	C	T	0.0307	0.0014	480.862	Yes	No	Yes, fasting blood glucose, pulse pressure, metabolic syndrome
HbA1c	Chen et al, (2021)	2	169786707	rs56100844	T	G	0.058	0.0071	66.7328	Yes	No	No
HbA1c	Chen et al, (2021)	2	175292364	rs17256082	C	T	0.0069	0.0013	28.1716	Yes	No	No
HbA1c	Chen et al, (2021)	2	219141458	rs4674280	C	G	0.008	0.0014	32.6531	Yes	No	Yes, RBC DW
HbA1c	Chen et al, (2021)	3	12268244	rs12491937	A	G	0.009	0.0013	47.929	Yes	No	Yes, platelet count and platelet crit
HbA1c	Chen et al, (2021)	3	49382925	rs9818758	A	G	0.0131	0.0017	59.3806	Yes	No	Yes, reticulocyte count
HbA1c	Chen et al, (2021)	3	123068744	rs11719201	C	T	0.0129	0.0015	73.96	Yes	No	Yes, birth weight and heel BMD
HbA1c	Chen et al, (2021)	3	170709193	rs1604038	C	T	0.0108	0.0014	59.5102	Yes	No	Yes, fasting glucose
HbA1c	Chen et al, (2021)	3	171516306	rs4894769	T	A	0.0073	0.0013	31.5325	Yes	No	NA
HbA1c	Chen et al, (2021)	3	171798694	rs13089972	A	T	0.0111	0.0014	62.8622	Yes	No	Yes, reticulocyte count
HbA1c	Chen et al, (2021)	4	144659795	rs13134327	A	G	0.0144	0.0014	105.796	Yes	No	No
HbA1c	Chen et al, (2021)	4	145128105	rs112578089	G	A	0.036	0.0061	34.8293	Yes	No	No
HbA1c	Chen et al, (2021)	5	154048367	rs6877043	T	C	0.0085	0.0014	36.8622	Yes	No	No
HbA1c	Chen et al, (2021)	5	156442657	rs1948759	G	A	0.0097	0.0017	32.5571	Yes	No	No
HbA1c	Chen et al, (2021)	6	7250270	rs3778321	G	A	0.0106	0.0016	43.8906	Yes	No	Yes, height, glucose
HbA1c	Chen et al, (2021)	6	20703952	rs6931514	G	A	0.0102	0.0014	53.0816	Yes	No	Yes, birth weight, T2D and alanine
HbA1c	Chen et al, (2021)	6	26091179	rs1799945	C	G	0.0245	0.0018	185.262	Yes	No	Yes, hypertension, mean arterial pressure, SBP, DBP, RBC DW, haematocrit, platelet count
HbA1c	Chen et al, (2021)	6	26093141	rs1800562	G	A	0.0383	0.0027	201.219	Yes	No	Yes, hypertension, mean arterial pressure, SBP, DBP, RBC DW, haematocrit, platelet count
HbA1c	Chen et al, (2021)	6	31522669	rs6929796	G	A	0.0092	0.0017	29.2872	Yes	No	Yes, reticulocyte count, eosinophil count
HbA1c	Chen et al, (2021)	6	135411228	rs9376090	T	C	0.0247	0.0014	311.27	Yes	No	Yes, lipid levels and blood cell measures
HbA1c	Chen et al, (2021)	7	15060429	rs10231021	A	T	0.0089	0.0013	46.8698	Yes	No	Yes, fasting glucose and type 2 diabetes
HbA1c	Chen et al, (2021)	7	44226101	rs2971670	T	C	0.0316	0.0017	345.522	Yes	No	Yes, fasting glucose
HbA1c	Chen et al, (2021)	7	73025975	rs13234131	G	A	0.0113	0.002	31.9225	Yes	No	Yes, lipid levels
HbA1c	Chen et al, (2021)	7	123283949	rs4731113	T	C	0.0196	0.0037	28.0614	Yes	No	No
HbA1c	Chen et al, (2021)	8	41516581	rs4317621	G	A	0.0035	0.0013	7.24852	Yes	No	No
HbA1c	Chen et al, (2021)	8	41543675	rs34664882	G	A	0.0485	0.004	147.016	Yes	No	Yes, mean corpuscular volume, reticulocyte measurement, bilirubin
HbA1c	Chen et al, (2021)	8	41630405	rs4737009	A	G	0.0228	0.0015	231.04	Yes	No	Yes, mean corpuscular volume, lymphocyte percentage of leukocytes
HbA1c	Chen et al, (2021)	8	42383084	rs6980507	A	G	0.0109	0.0013	70.3018	Yes	No	No
HbA1c	Chen et al, (2021)	8	118185733	rs11558471	A	G	0.0151	0.0014	116.332	Yes	No	Yes, fasting glucose, type 2 diabetes, insulin
HbA1c	Chen et al, (2021)	8	126482077	rs2954021	G	A	0.007	0.0012	34.0278	Yes	No	Yes, lipid levels, BMI
HbA1c	Chen et al, (2021)	9	22134094	rs10811661	T	C	0.0128	0.0017	56.692	Yes	No	Yes, BMI, type 2 diabetes, fasting glucose
HbA1c	Chen et al, (2021)	9	80015424	rs12351997	C	T	0.0131	0.0017	59.3806	Yes	No	No
HbA1c	Chen et al, (2021)	9	91495135	rs61750929	C	T	0.0284	0.0029	95.9049	Yes	No	Yes, blood cell counts
HbA1c	Chen et al, (2021)	9	110511408	rs7042939	A	G	0.0102	0.0013	61.5621	Yes	No	No
HbA1c	Chen et al, (2021)	9	136154304	rs649129	T	C	0.0108	0.0015	51.84	Yes	No	Yes, lipid levels
HbA1c	Chen et al, (2021)	9	139256766	rs3829109	G	A	0.0086	0.0015	32.8711	Yes	No	Yes, fasting glucose
HbA1c	Chen et al, (2021)	10	12307894	rs11257655	T	C	0.011	0.0016	47.2656	Yes	No	Yes, BMI, type 2 diabetes
HbA1c	Chen et al, (2021)	10	71002040	rs5785903	T	TG	0.0172	0.0015	NA	No suitable proxy	NA	NA
HbA1c	Chen et al, (2021)	10	71094504	rs17476364	T	C	0.0858	0.0023	1391.61	Yes	No	Yes, blood cell metrics
HbA1c	Chen et al, (2021)	10	114758349	rs7903146	T	C	0.0133	0.0014	90.25	Yes	No	Yes, highly pleiotropic BMI, T2D, WHR
HbA1c	Chen et al, (2021)	11	234451	rs4980325	T	G	0.0108	0.0014	59.5102	Yes	No	No
HbA1c	Chen et al, (2021)	11	2181060	rs3842753	T	G	0.0075	0.0016	21.9727	Yes	No	Yes, type 1 diabetes
HbA1c	Chen et al, (2021)	11	9776567	rs360140	C	A	0.0084	0.0013	41.7515	Yes	No	No
HbA1c	Chen et al, (2021)	11	47363285	rs10838696	G	A	0.0074	0.0013	32.4024	Yes	No	No
HbA1c	Chen et al, (2021)	11	61581656	rs174559	G	A	0.0106	0.0014	57.3265	Yes	No	Yes, RBC DW, lipid levels, fatty acids
HbA1c	Chen et al, (2021)	11	92708710	rs10830963	G	C	0.0197	0.0015	172.484	Yes	No	Yes, T2D, acute insulin response, fasting glucose
HbA1c	Chen et al, (2021)	11	100456604	rs11224302	C	T	0.0157	0.0022	50.9277	Yes	No	Yes, lymphocyte count
HbA1c	Chen et al, (2021)	12	4328521	rs117233107	G	A	0.047	0.0072	42.6119	Yes	No	Yes, T2D, AAT, ALT
HbA1c	Chen et al, (2021)	12	7075882	rs2110073	T	C	0.0121	0.0022	30.25	Yes	No	Yes, RBC fatty acid levels
HbA1c	Chen et al, (2021)	12	48486696	rs76261711	A	T	0.0142	0.0023	38.1172	Yes	No	No
HbA1c	Chen et al, (2021)	12	48512285	rs4760682	A	C	0.0164	0.0018	83.0123	Yes	No	Yes, haematocrit, mean corpuscular volume, erythrocyte count, RBC volume
HbA1c	Chen et al, (2021)	12	111833788	rs10774624	A	G	0.0093	0.0013	51.1775	Yes	No	Yes, SBP and rheumatoid arthritis
HbA1c	Chen et al, (2021)	13	113352916	rs76533333	G	A	0.0265	0.0025	112.36	Yes	No	Yes, RBC DW
HbA1c	Chen et al, (2021)	13	113536627	rs1278769	G	A	0.0091	0.0015	36.8044	Yes	No	Yes, interstital lung disease
HbA1c	Chen et al, (2021)	13	114553134	rs7994900	T	C	0.0114	0.0017	44.9689	Yes	No	No
HbA1c	Chen et al, (2021)	14	65268605	rs2273475	G	A	0.0128	0.0023	30.9716	Yes	No	Yes, RBC DW
HbA1c	Chen et al, (2021)	14	73616095	rs10151436	A	T	0.013	0.0021	38.322	Yes	No	Yes, apolipoprotein B
HbA1c	Chen et al, (2021)	14	100798141	rs33952550	C	CCTCA	0.009	0.0017	NA	No, proxy rs11626882 is used, r2=1	NA	No
HbA1c	Chen et al, (2021)		100819680	rs11626882	C	T	0.009	0.0017	28.0277	yes	No	No
HbA1c	Chen et al, (2021)	15	65822777	rs452306	C	T	0.0098	0.0014	49	Yes	No	No
HbA1c	Chen et al, (2021)	16	293562	rs11248914	T	C	0.0114	0.0014	66.3061	Yes	No	Yes, mean corpuscular volume
HbA1c	Chen et al, (2021)	16	11443183	rs11643024	A	G	0.0084	0.0015	31.36	Yes	No	Yes, mean corpuscular volume
HbA1c	Chen et al, (2021)	16	28590030	rs7190771	A	G	0.0085	0.0013	NA	No, proxy SNP rs11074911 is used, r2=1	NA	No
HbA1c	Chen et al, (2021)	16	28583865	rs11074911	C	T	0.0085	0.0013	42.7515	Yes	No	No
HbA1c	Chen et al, (2021)	16	68818390	rs7198799	T	C	0.0083	0.0014	35.148	Yes	No	No
HbA1c	Chen et al, (2021)	16	88775220	rs4238685	T	C	0.0064	0.0022	8.46281	Yes	No	Yes, height
HbA1c	Chen et al, (2021)	16	88853729	rs837763	T	C	0.0176	0.0013	183.29	Yes	No	Yes, RBC, haematocrit, reticulocyte count
HbA1c	Chen et al, (2021)	17	17622666	rs8075153	C	T	0.0066	0.0013	25.7751	Yes	No	Yes, HC BMI adj
HbA1c	Chen et al, (2021)	17	27183104	rs9914988	A	G	0.0125	0.0016	61.0352	Yes	No	Yes, reticulocyte count
HbA1c	Chen et al, (2021)	17	76121864	rs2748427	G	A	0.0307	0.0022	194.729	Yes	No	Yes, haematocrit, mean corpuscular volume
HbA1c	Chen et al, (2021)	17	80689036	rs9909940	T	C	0.0322	0.0014	529	Yes	No	No
HbA1c	Chen et al, (2021)	17	80950648	rs141786856	C	CAAT	0.0206	0.0045	NA	No suitable proxy	NA	NA
HbA1c	Chen et al, (2021)	18	43774444	rs28671200	T	G	0.0086	0.0017	NA	No, proxy SNP rs12963787 is used, r2=0.98	NA	No
HbA1c	Chen et al, (2021)	18	43805564	rs12963787	C	A	0.0086	0.0017	25.5917	Yes	No	No
HbA1c	Chen et al, (2021)	19	17257802	rs17533945	C	T	0.0128	0.0014	83.5918	Yes	No	Yes, platelet count, mean corpuscular volume
HbA1c	Chen et al, (2021)	19	33037212	rs12978547	C	G	0.0279	0.004	48.6506	Yes	No	No
HbA1c	Chen et al, (2021)	19	33072085	rs10405535	A	G	0.0122	0.0016	58.1406	Yes	No	Yes, RBC DW, mean corpuscular volume
HbA1c	Chen et al, (2021)	20	55990405	rs737092	C	T	0.0073	0.0013	31.5325	Yes	No	Yes, mean corpuscular volume
HbA1c	Chen et al, (2021)	22	37462936	rs855791	A	G	0.0188	0.0013	209.136	Yes	No	Yes, iron levels, mean corpuscular volume
HbA1c	Chen et al, (2021)	X	150104927	rs184506746	C	T	0.1709	0.0278	NA	No suitable proxy	NA	NA
HbA1c	Chen et al, (2021)	X	152051223	rs182859029	T	C	0.2459	0.0381	NA	No suitable proxy	NA	NA
HbA1c	Chen et al, (2021)	X	153018275	rs138245006	T	C	0.2512	0.0151	NA	No suitable proxy	NA	NA
HbA1c	Chen et al, (2021)	X	153542572	rs140801471	G	A	0.0824	0.0071	NA	No suitable proxy	NA	No
HbA1c	Chen et al, (2021)	X	154212603	rs149309160	T	G	0.1253	0.0084	NA	No suitable proxy	NA	No
IFC adj BMI	Williamson et al, (2023)	8	9173358	rs7012814	A	G	0.0481	0.0065	54.76	Yes	No	Yes, GFR, lymphocyte count, GGT, fibrinogen
IFC adj BMI	Williamson et al, (2023)	8	9185146	rs2126259	C	T	0.0688	0.0099	48.2955	Yes	No	Yes, lipid levels
IFC adj BMI	Williamson et al, (2023)	11	92673828	rs1387153	T	C	0.0438	0.0069	40.2949	Yes	No	Yes, T2D, HbA1c
IFC adj BMI	Williamson et al, (2023)	15	62396189	rs7167878	C	A	0.0426	0.0064	44.3057	Yes	No	Yes, T2D
IFC adj BMI	Williamson et al, (2023)	17	7185779	rs117643180	A	C	0.1428	0.0221	41.7515	Yes	No	Yes, valine, ALT, glucose
IFC no adj BMI	Williamson et al, (2023)	8	9173358	rs7012814	A	G	0.0483	0.0065	55.2163	Yes	No	Yes, GFR, lymphocyte count, GGT, fibrinogen
IFC no adj BMI	Williamson et al, (2023)	8	9185146	rs2126259	C	T	0.0706	0.0099	50.8556	Yes	No	Yes, lipid levels
IFC no adj BMI	Williamson et al, (2023)	11	92673828	rs1387153	T	C	0.0431	0.0069	39.0172	Yes	No	Yes, T2D, HbA1c
IFC no adj BMI	Williamson et al, (2023)	15	62396189	rs7167878	C	A	0.0424	0.0064	43.8906	Yes	No	Yes, T2D
IFC no adj BMI	Williamson et al, (2023)	17	7185779	rs117643180	A	C	0.1453	0.0221	43.2262	Yes	No	Yes, valine, ALT, glucose
Modified Stumvoll ISI adj BMI	Williamson et al, (2023)	1	11322628	rs2295080	G	T	0.0394	0.0069	32.6058	Yes	No	No
Modified Stumvoll ISI adj BMI	Williamson et al, (2023)	2	165558252	rs12692738	C	T	0.0568	0.0075	57.3554	Yes	No	Yes, WHR adj for BMI, glucose tolerance
Modified Stumvoll ISI adj BMI	Williamson et al, (2023)	2	227101411	rs2972144	A	G	0.0644	0.0067	92.3894	Yes	No	Yes, T2D
Modified Stumvoll ISI adj BMI	Williamson et al, (2023)	3	12385828	rs11128603	G	A	0.0635	0.0091	48.6928	Yes	No	Yes, fibrinogen and urate
Modified Stumvoll ISI adj BMI	Williamson et al, (2023)	5	55806751	rs459193	A	G	0.0409	0.007	34.139	Yes	No	Yes, WHR, WHR adj BMI, height
Modified Stumvoll ISI adj BMI	Williamson et al, (2023)	12	124539537	rs1906937	C	A	0.0384	0.007	30.0931	Yes	No	Yes, WC adj BMI
Modified Stumvoll ISI adj BMI	Williamson et al, (2023)	17	7185779	rs117643180	C	A	0.1416	0.0221	41.0527	Yes	No	Yes, liver function and valine levels
Modified Stumvoll ISI adj BMI	Williamson et al, (2023)	18	60845884	rs12454712	C	T	0.0374	0.0068	30.25	Yes	No	Yes, lipids levels, BP, T2D, BMI
Modified Stumvoll ISI no adj BMI	Williamson et al, (2023)	1	11322628	rs2295080	G	T	0.0243	0.0069	12.4026	Yes	No	No
Modified Stumvoll ISI no adj BMI	Williamson et al, (2023)	2	165558252	rs12692738	C	T	0.0351	0.0076	21.3298	Yes	No	Yes, WHR adj for BMI, glucose tolerance
Modified Stumvoll ISI no adj BMI	Williamson et al, (2023)	2	227101411	rs2972144	A	G	0.0458	0.0066	48.1552	Yes	No	Yes, T2D
Modified Stumvoll ISI no adj BMI	Williamson et al, (2023)	3	12385828	rs11128603	G	A	0.0389	0.0092	17.8782	Yes	No	Yes, fibrinogen and urate
Modified Stumvoll ISI no adj BMI	Williamson et al, (2023)	5	55806751	rs459193	A	G	0.0348	0.007	24.7151	Yes	No	Yes, WHR, WHR adj BMI, height
Modified Stumvoll ISI no adj BMI	Williamson et al, (2023)	12	124539537	rs1906937	C	A	0.0313	0.007	19.9937	Yes	No	Yes, WC adj BMI
Modified Stumvoll ISI no adj BMI	Williamson et al, (2023)	17	7185779	rs117643180	C	A	0.1251	0.0222	31.7547	Yes	No	Yes, liver function and valine levels
Modified Stumvoll ISI no adj BMI	Williamson et al, (2023)	18	60845884	rs12454712	C	T	0.0231	0.0068	11.54	Yes	No	Yes, lipids levels, BP, T2D, BMI
TG:HDL-C ratio	Oliveri A et al., (2024)	1	40035928	rs3768321	T	G	0.0481	0.0032	225.938	Yes	No	T2D, MCH,MCHC, CRP, MCV, PA
TG:HDL-C ratio	Oliveri A et al., (2024)	1	219668252	rs1538742	A	C	0.0278	0.0026	114.325	Yes	No	umblical hernia, serum alanine aminotransferase measurement,
TG:HDL-C ratio	Oliveri A et al., (2024)	1	93858292	rs1365297	A	G	0.0344	0.0033	108.665	Yes	No	FA measurement,
TG:HDL-C ratio	Oliveri A et al., (2024)	1	149871905	rs1044808	G	C	0.0431	0.0046	87.7888	Yes	No	No
TG:HDL-C ratio	Oliveri A et al., (2024)	1	219755057	rs6678052	G	A	0.0231	0.0029	63.4495	Yes	No	No
TG:HDL-C ratio	Oliveri A et al., (2024)	1	40393160	rs61781290	G	A	0.0221	0.0029	58.0749	Yes	No	platelet count, red blood cell density, Hb, carnitine,
TG:HDL-C ratio	Oliveri A et al., (2024)	1	172360164	rs2227198	A	G	0.0197	0.0026	57.4098	Yes	No	no
TG:HDL-C ratio	Oliveri A et al., (2024)	1	72835410	rs2613505	T	C	0.0219	0.0032	46.8369	Yes	Yes	WHR
TG:HDL-C ratio	Oliveri A et al., (2024)	2	27730940	rs1260326	T	C	0.1076	0.0026	1712.69	Yes	No	glomerular filteration rate, alcohol consumption,total cholestrol, CRP, glucose measurement
TG:HDL-C ratio	Oliveri A et al., (2024)	2	227099180	rs2943645	T	C	0.0566	0.0027	439.446	Yes	No	TG, APOA1, fasting blood insulin, uric acid,
TG:HDL-C ratio	Oliveri A et al., (2024)	2	165528876	rs13389219	C	T	0.0544	0.0026	437.775	Yes	No	WHR, T2d, insulin, body fat percentage, SHBG
TG:HDL-C ratio	Oliveri A et al., (2024)	2	27189063	rs6714780	A	G	0.0771	0.0057	182.961	Yes	No	complex trait
TG:HDL-C ratio	Oliveri A et al., (2024)	2	27740328	rs62131877	C	T	0.0763	0.0058	173.059	Yes	No	No
TG:HDL-C ratio	Oliveri A et al., (2024)	2	165625830	rs355849	T	C	0.051	0.0041	154.729	Yes	No	No
TG:HDL-C ratio	Oliveri A et al., (2024)	2	27704896	rs115961201	G	A	0.0853	0.0068	157.355	Yes	No	CRP, L-dlc, complex trait
TG:HDL-C ratio	Oliveri A et al., (2024)	2	65279414	rs2723065	A	G	0.0273	0.0026	110.25	Yes	No	T2D, testosterone,
TG:HDL-C ratio	Oliveri A et al., (2024)	2	219590348	rs148358468	A	G	0.0568	0.0059	92.6814	Yes	No	bmi adj WHR
TG:HDL-C ratio	Oliveri A et al., (2024)	2	219678421	rs691066	C	T	0.0223	0.0027	68.2154	Yes	No	No
TG:HDL-C ratio	Oliveri A et al., (2024)	2	121309231	rs954244	G	C	0.0228	0.0029	61.8121	Yes	No	triglycerides
TG:HDL-C ratio	Oliveri A et al., (2024)	2	165462543	rs62173875	C	T	0.0198	0.0026	57.9941	Yes	No	No
TG:HDL-C ratio	Oliveri A et al., (2024)	2	26098259	rs34820121	C	A	0.0199	0.0027	54.3224	Yes	No	No
TG:HDL-C ratio	Oliveri A et al., (2024)	2	121347612	rs11688682	G	C	0.0217	0.003	52.3211	Yes	No	t2d, CVD, SHBG, systolic blood pressure, diabetic drugs
TG:HDL-C ratio	Oliveri A et al., (2024)	3	135956305	rs684773	C	A	0.0433	0.003	208.321	Yes	No	FA measurement, cholesterol:total lipids ratio, vldc, total lipids
TG:HDL-C ratio	Oliveri A et al., (2024)	3	52516293	rs6800707	G	C	0.0435	0.0033	173.76	Yes	No	TG measurement
TG:HDL-C ratio	Oliveri A et al., (2024)	3	150066540	rs62271373	A	T	0.067	0.0055	148.397	Yes	No	MCV, WHR, t2d, bmi adj WHR
TG:HDL-C ratio	Oliveri A et al., (2024)	3	12359049	rs2067819	G	A	0.0347	0.0031	125.296	Yes	No	age at menopause, TG measurement
TG:HDL-C ratio	Oliveri A et al., (2024)	3	156795414	rs9817452	G	T	0.027	0.0026	107.84	Yes	No	TG measurement, APOA1, bmi adj WC, insomnia
TG:HDL-C ratio	Oliveri A et al., (2024)	3	12473045	rs3103310	G	A	0.0263	0.003	76.8544	Yes	No	bmi adj WHR, triglycerides, testosterone,
TG:HDL-C ratio	Oliveri A et al., (2024)	3	172294500	rs79287178	A	G	0.0648	0.0077	70.8221	Yes	No	platelet count, MCV, SHBG, protein measurement, free androgen index
TG:HDL-C ratio	Oliveri A et al., (2024)	3	12351223	rs12485478	G	A	0.0628	0.0079	63.1924	Yes	No	APOA1
TG:HDL-C ratio	Oliveri A et al., (2024)	3	49993319	rs11130227	G	A	0.0188	0.0026	52.284	Yes	No	No
TG:HDL-C ratio	Oliveri A et al., (2024)	3	142655290	rs12638256	A	G	0.0175	0.0026	45.3033	Yes	No	blood protein, level of Phosphatidylinositol in blood serum
TG:HDL-C ratio	Oliveri A et al., (2024)	4	103188709	rs13107325	T	C	0.0703	0.0048	214.5	Yes	No	smoking, BMI, ldlc, PC, total cholestrol, alcohol, schizophrenia
TG:HDL-C ratio	Oliveri A et al., (2024)	4	4990298	rs4450871	A	G	0.0199	0.0026	58.5814	Yes	No	WHR, bmi adj WHR, SHBG, bmi adj WC, body fat percentage
TG:HDL-C ratio	Oliveri A et al., (2024)	4	100053733	rs6848050	C	T	0.0209	0.0028	55.7156	Yes	No	TG, tyrosine
TG:HDL-C ratio	Oliveri A et al., (2024)	4	77413179	rs7675258	A	G	0.0189	0.0026	52.8417	Yes	No	systoloic blood pressure
TG:HDL-C ratio	Oliveri A et al., (2024)	4	157696636	rs1816164	C	T	0.0215	0.003	51.3611	Yes	No	No
TG:HDL-C ratio	Oliveri A et al., (2024)	4	89753225	rs4425336	A	G	0.0209	0.0031	45.4537	Yes	No	No
TG:HDL-C ratio	Oliveri A et al., (2024)	5	55861894	rs9687846	A	G	0.0635	0.0032	393.774	Yes	No	BMI adj WHR, APOA1, testosterone, free cholestrol,
TG:HDL-C ratio	Oliveri A et al., (2024)	5	55808342	rs392794	T	C	0.0476	0.0029	269.413	Yes	No	glucose, t2d
TG:HDL-C ratio	Oliveri A et al., (2024)	5	157994544	rs1030472	G	A	0.0336	0.0031	117.478	Yes	No	TG measurement
TG:HDL-C ratio	Oliveri A et al., (2024)	5	118729286	rs1045241	C	T	0.03	0.0029	107.015	Yes	No	smoking, bmi adj WHR, WHR,
TG:HDL-C ratio	Oliveri A et al., (2024)	5	67714246	rs4976033	G	A	0.0231	0.0026	78.9364	Yes	No	t2d, MCV, SHBG, body fat percentage,
TG:HDL-C ratio	Oliveri A et al., (2024)	5	53304991	rs80138475	T	C	0.0303	0.004	57.3806	Yes	No	TG measurement, glomerular filteration rate, blood urea nitrogen
TG:HDL-C ratio	Oliveri A et al., (2024)	5	131281458	rs664732	C	G	0.048	0.0065	54.5325	Yes	No	No
TG:HDL-C ratio	Oliveri A et al., (2024)	5	56195846	rs252913	A	G	0.018	0.0027	44.4444	Yes	No	No
TG:HDL-C ratio	Oliveri A et al., (2024)	6	43757896	rs998584	A	C	0.0618	0.0026	564.976	Yes	No	BMI adj WHR, PA measurement, smoking, BMI adj BWaist circumference, BMI, heel bone mineral density
TG:HDL-C ratio	Oliveri A et al., (2024)	6	43756169	rs9472125	C	T	0.0698	0.0042	276.193	Yes	No	BMI adj WC, BMI adj WHR, ldlc
TG:HDL-C ratio	Oliveri A et al., (2024)	6	139834012	rs632057	T	G	0.043	0.0026	273.521	Yes	No	metabolic syndrome, haemoglobin, MCV, hba1c, different kind of lipids, BMI adjust WHR
TG:HDL-C ratio	Oliveri A et al., (2024)	6	31239776	rs2074493	C	A	0.0496	0.003	273.351	Yes	No	TG measurement, vldc, total lipids,
TG:HDL-C ratio	Oliveri A et al., (2024)	6	127454893	rs72959041	A	G	0.0652	0.006	118.084	Yes	No	bmi adj WHR, bmi adj WC, CRP, WHR,
TG:HDL-C ratio	Oliveri A et al., (2024)	6	34192036	rs114760566	A	C	0.0647	0.0062	108.899	Yes	No	WHR, bmi adj WHR, TG measurement
TG:HDL-C ratio	Oliveri A et al., (2024)	6	127439297	rs2800709	G	T	0.0244	0.0025	95.2576	Yes	No	TG measurement, vericose veins, bone density, TG measurement,
TG:HDL-C ratio	Oliveri A et al., (2024)	6	130357553	rs9388767	A	G	0.0227	0.0028	65.7258	Yes	No	No
TG:HDL-C ratio	Oliveri A et al., (2024)	6	164133001	rs4709746	C	T	0.0307	0.0038	65.2694	Yes	No	t2d, diastolic blood pressure, SHBG, bmi adj WHR,
TG:HDL-C ratio	Oliveri A et al., (2024)	6	43804825	rs2396084	G	A	0.0226	0.0028	65.148	Yes	No	TSH measurement, bmi adj hip circumference
TG:HDL-C ratio	Oliveri A et al., (2024)	6	109189664	rs11752394	G	C	0.023	0.003	58.7778	Yes	No	No
TG:HDL-C ratio	Oliveri A et al., (2024)	7	73026378	rs17145750	C	T	0.1417	0.0035	1639.09	Yes	No	platelet count, phosphotidylecholine, DAG measurement, SHBG, cups of coffee per day ,BMI
TG:HDL-C ratio	Oliveri A et al., (2024)	7	130430969	rs10260148	T	C	0.0431	0.0028	236.94	Yes	No	WHR, t2d, metabolic syndrome,
TG:HDL-C ratio	Oliveri A et al., (2024)	7	25965759	rs7786102	G	A	0.0288	0.0028	105.796	Yes	No	TG measurement
TG:HDL-C ratio	Oliveri A et al., (2024)	7	26397239	rs1534696	C	A	0.0256	0.0026	96.9467	Yes	No	smoking, bmi adj WHR, WHR, metabolic syndrome
TG:HDL-C ratio	Oliveri A et al., (2024)	7	150208971	rs11766379	C	T	0.0266	0.003	78.6178	Yes	No	diastolic blood pressure
TG:HDL-C ratio	Oliveri A et al., (2024)	8	19939049	rs7015766	C	T	0.2632	0.005	2770.97	Yes	No	sexual dimorphism measurement
TG:HDL-C ratio	Oliveri A et al., (2024)	8	126445055	rs72647336	A	G	0.1094	0.0059	343.82	Yes	No	BMI adj WHR, BMI adj WC, total lipid ratio,
TG:HDL-C ratio	Oliveri A et al., (2024)	8	9173358	rs7012814	G	A	0.0381	0.0026	214.735	Yes	No	sleep duration, insulin measurement, BMI adj WC, fat intake measurement
TG:HDL-C ratio	Oliveri A et al., (2024)	8	116639474	rs2737226	T	C	0.0228	0.0026	76.8994	Yes	No	t2d, body weight, body surface area
TG:HDL-C ratio	Oliveri A et al., (2024)	8	9187242	rs1461729	A	G	0.0354	0.0042	71.0408	Yes	No	total and free cholesterol, ldlc, different lipids
TG:HDL-C ratio	Oliveri A et al., (2024)	9	1033958	rs1509195	C	T	0.0222	0.0028	62.8622	Yes	No	No
TG:HDL-C ratio	Oliveri A et al., (2024)	9	95382297	rs12686780	T	C	0.026	0.0034	58.4775	Yes	No	corneal resistance factor, leukocyte count
TG:HDL-C ratio	Oliveri A et al., (2024)	9	117098650	rs1044531	C	T	0.0316	0.0045	49.3116	Yes	No	non alcoholic fatty liver disease
TG:HDL-C ratio	Oliveri A et al., (2024)	10	65191645	rs7924036	G	T	0.0375	0.0025	225	Yes	No	BMI, intelligence, income, insulin, insomnia, FA
TG:HDL-C ratio	Oliveri A et al., (2024)	10	113940329	rs2792751	C	T	0.0394	0.0029	184.585	Yes	No	APOA1, TG, body height
TG:HDL-C ratio	Oliveri A et al., (2024)	10	122999550	rs878409	G	A	0.0186	0.0026	51.1775	Yes	No	TG measurement
TG:HDL-C ratio	Oliveri A et al., (2024)	11	64004723	rs56271783	C	G	0.0898	0.0062	209.783	Yes	No	BMI adj WC, BMI adj WHR, WHR,
TG:HDL-C ratio	Oliveri A et al., (2024)	11	27722278	rs61888800	T	G	0.0289	0.0029	99.3115	Yes	No	No
TG:HDL-C ratio	Oliveri A et al., (2024)	11	121800971	rs1622638	A	G	0.0205	0.0026	62.1672	Yes	No	heel bone density
TG:HDL-C ratio	Oliveri A et al., (2024)	11	14561945	rs79634051	G	C	0.0552	0.0077	51.3921	Yes	No	bmi adj WHR, vit D, TG
TG:HDL-C ratio	Oliveri A et al., (2024)	11	109971929	rs6589112	C	T	0.0195	0.0028	48.5013	Yes	No	No
TG:HDL-C ratio	Oliveri A et al., (2024)	11	26281664	rs1461396	G	C	0.0353	0.0052	46.0832	Yes	No	No
TG:HDL-C ratio	Oliveri A et al., (2024)	12	124506631	rs10773049	T	C	0.0456	0.0026	307.598	Yes	No	BMI adj WHR, fatti acid measurement, BMI, fasting blood insulin
TG:HDL-C ratio	Oliveri A et al., (2024)	12	124419728	rs11057397	C	T	0.0449	0.0027	276.545	Yes	No	BMI adj WC, total lipids
TG:HDL-C ratio	Oliveri A et al., (2024)	12	123192454	rs526276	C	T	0.0392	0.0033	141.106	Yes	No	No
TG:HDL-C ratio	Oliveri A et al., (2024)	12	122948907	rs116896792	C	T	0.0423	0.0044	92.422	Yes	No	No
TG:HDL-C ratio	Oliveri A et al., (2024)	12	112007756	rs653178	C	T	0.0225	0.0025	81	Yes	No	t1d, asthma, basolphill and neutrophill count, diastolic blood pressure, inflammatory bowl syndrome,
TG:HDL-C ratio	Oliveri A et al., (2024)	12	20579969	rs4762753	G	T	0.0249	0.0032	60.5479	Yes	No	No
TG:HDL-C ratio	Oliveri A et al., (2024)	12	26456188	rs10842703	T	A	0.0223	0.003	55.2544	Yes	No	TG measurement
TG:HDL-C ratio	Oliveri A et al., (2024)	13	114544024	rs7140110	C	T	0.0312	0.0028	124.163	Yes	No	MCV, alcohol, familial hyperlipidemia, FA,
TG:HDL-C ratio	Oliveri A et al., (2024)	14	52480621	rs6572807	G	A	0.0194	0.0029	44.7515	Yes	No	bmi adj WC
TG:HDL-C ratio	Oliveri A et al., (2024)	15	39447529	rs275179	A	G	0.0247	0.0036	47.0748	Yes	No	TG measurement
TG:HDL-C ratio	Oliveri A et al., (2024)	16	15150505	rs12928099	C	A	0.039	0.0028	194.005	Yes	No	TG measurement, educational attainment, different lipids
TG:HDL-C ratio	Oliveri A et al., (2024)	16	72097827	rs3794695	T	C	0.0323	0.0032	101.884	Yes	No	alcohol, sleep duration, ldlc, mcv,
TG:HDL-C ratio	Oliveri A et al., (2024)	16	950007	rs12924608	T	C	0.0223	0.0026	73.5636	Yes	No	TG measurement
TG:HDL-C ratio	Oliveri A et al., (2024)	16	57083232	rs11648592	A	G	0.0739	0.0094	61.8064	Yes	No	No
TG:HDL-C ratio	Oliveri A et al., (2024)	17	65874861	rs12451511	G	T	0.0326	0.0032	103.785	Yes	Yes	No
TG:HDL-C ratio	Oliveri A et al., (2024)	17	64210580	rs1801689	A	C	0.0602	0.0074	66.1804	Yes	No	ldlc, total cholesterol, SHBG, CRP, vldc, body height
TG:HDL-C ratio	Oliveri A et al., (2024)	17	37821435	rs931992	G	T	0.0204	0.0027	57.0864	Yes	No	CVD, asthma, hdlc
TG:HDL-C ratio	Oliveri A et al., (2024)	17	489296	rs34345377	G	C	0.0238	0.0032	55.3164	Yes	No	No
TG:HDL-C ratio	Oliveri A et al., (2024)	17	68470163	rs4519367	A	G	0.0175	0.0026	45.3033	Yes	No	No
TG:HDL-C ratio	Oliveri A et al., (2024)	17	41469457	rs113905686	C	A	0.0359	0.0053	45.8815	Yes	No	TG measurement
TG:HDL-C ratio	Oliveri A et al., (2024)	18	57739072	rs11664369	T	C	0.0288	0.0029	98.6254	Yes	No	hdlc
TG:HDL-C ratio	Oliveri A et al., (2024)	18	19908497	rs4800392	C	A	0.0208	0.0026	64	Yes	No	hdlc
TG:HDL-C ratio	Oliveri A et al., (2024)	18	60845884	rs12454712	T	C	0.0176	0.0026	45.8225	Yes	No	insulin sensitivity, BMI, t2d, bmi adj WHR
TG:HDL-C ratio	Oliveri A et al., (2024)	19	33891013	rs62102718	T	A	0.03	0.0028	114.796	Yes	No	BMI adj WHR, hdlc
TG:HDL-C ratio	Oliveri A et al., (2024)	19	19431423	rs3934667	G	T	0.0279	0.0028	NA	No, proxy rs7247309 is used, r2=1	NA	No
TG:HDL-C ratio	Oliveri A et al., (2024)	19	19439631	rs7247309	A	T	0.0279	0.0028	99.287	Yes	No	No
TG:HDL-C ratio	Oliveri A et al., (2024)	19	49259529	rs838133	A	G	0.0255	0.0026	96.1908	Yes	No	energy intake, sodium levels, TG, diet measuremnt, alcohol, fat intake
TG:HDL-C ratio	Oliveri A et al., (2024)	19	7968168	rs2115107	A	G	0.0247	0.0026	90.25	Yes	No	t2d
TG:HDL-C ratio	Oliveri A et al., (2024)	19	47569003	rs3810291	A	G	0.0211	0.0027	61.0713	Yes	No	BMI, smoking, PA, t2d, WC
TG:HDL-C ratio	Oliveri A et al., (2024)	19	7293119	rs8101064	T	C	0.055	0.0072	58.3526	Yes	No	t2d
TG:HDL-C ratio	Oliveri A et al., (2024)	20	45599090	rs55966194	C	G	0.0241	0.0028	74.0829	Yes	No	TG measurement
TG:HDL-C ratio	Oliveri A et al., (2024)	20	55836040	rs6123685	G	A	0.0233	0.0029	64.5529	Yes	No	hdlc, SHBG, inguinal hernia
TG:HDL-C ratio	Oliveri A et al., (2024)	20	56136536	rs1042521	G	A	0.0201	0.0025	64.6416	Yes	No	No
TG:HDL-C ratio	Oliveri A et al., (2024)	20	571467	rs144033177	C	A	0.0804	0.0104	59.7648	Yes	No	BMI adj WHR, WHR, hldlc, SHBG
TG:HDL-C ratio	Oliveri A et al., (2024)	20	51235613	rs6068280	G	A	0.0197	0.0027	53.2359	Yes	No	TG measurement, alcohol
TG:HDL-C ratio	Oliveri A et al., (2024)	22	38600542	rs2267373	T	C	0.0324	0.0026	155.29	Yes	No	TG measurement, body height, MMP

## Sheet: ST5
Supplementary table 5: Summary of genetic variants available to be used as instruments for MDD and T2D.
Exposure trait	Exposure trait ancestry	Outcome Trait	Outcome trait ancestry	Total number of SNPs/variants identified to be used as an instruments	Number of SNPs/variants available in outcome GWAS	Number of proxy SNPs/variants used	Number of SNPs/variants for which no proxies are available	Total number of variants included in final MR analysis
MDD	EUR	T2D	EAS	303	293	0	10	293
MDD	EUR	T2D	SAS	303	293	0	10	293
MDD	EUR	T2D	AFA	303	293	0	10	293
MDD	EUR	T2D	HISP	303	293	0	10	293
MDD	EAS	T2D	EAS	2	2	0	0	2
Full T2D SNPs	EUR+ African+ HISP+ EAS+SAS	MDD	EAS	1289	1030	4	255	1034
T2D: Beta Cell PI neg	EUR+ African+ HISP+ EAS+SAS	MDD	EAS	89	70	0	19	70
T2D: Beta Cell PI pos	EUR+ African+ HISP+ EAS+SAS	MDD	EAS	91	60	0	31	60
T2D: Body fat	EUR+ African+ HISP+ EAS+SAS	MDD	EAS	273	212	2	59	214
T2D: Lipodystrophy	EUR+ African+ HISP+ EAS+SAS	MDD	EAS	45	36	0	9	36
T2D: Metabolic syndrome	EUR+ African+ HISP+ EAS+SAS	MDD	EAS	166	139	0	27	139
T2D: Obesity	EUR+ African+ HISP+ EAS+SAS	MDD	EAS	233	207	0	26	207
T2D: Residual glycaemic	EUR+ African+ HISP+ EAS+SAS	MDD	EAS	389	303	2	84	305
T2D: liver lipid metabolism	EUR+ African+ HISP+ EAS+SAS	MDD	EAS	3	3	0	3	3
Abbreviations Used:
SNPs: Single Nucleotide Polymorphism
MDD: Major Depressive Disorders
MR: Mendelian randomization
EAS: East Asians
EUR: Europeans
SAS: South Asians
HISP: Hispanic
PI: Proinsulin
T2D: Type 2 Diabetes

## Sheet: ST6
Supplementary table 6: 2-sample MR results represents the raw causal effect estimates and the odds of MDD risk.																							|}
Exposure trait	Model^	Inverse variance weighed				MR Egger					Weighed Median			Penalised Weighed Median			Number of SNPs
		Beta (raw)	SE (raw)	OR representing doubling of T2D genetic liability (from raw Beta)	p value	Beta	SE	P value	Egger intercept	p value intercept	Beta	SE	p value	Beta	SE	p value
Full T2D SNPs	All SNPs	0.02753	0.00560259	1.019 (1.011, 1.027)	1.02e-06	-0.0224729	0.0104496	0.0317098	0.0020205	2.12e-08	0.00725677	0.00700726	0.300386	0.0105379	0.00702017	0.133331	1192
T2D: Beta Cell PI negative	All SNPs	-0.000789479	0.01566	0.999 (0.978, 1.020)	0.959915	-0.0456619	0.0329896	0.170121	0.00204974	0.12704	-0.0161582	0.0185563	0.38388	-0.0162493	0.018675	0.384241	83
T2D: Beta Cell PI positive	All SNPs	-0.0220163	0.0101446	0.985 (0.971, 0.998)	0.0327785	-0.022598	0.0160392	0.16255	4.75e-05	0.96262	-0.0386972	0.0109736	0.000421251	-0.0388825	0.0108027	0.000319046	86
T2D: Body fat	All SNPs	0.0680147	0.0147422	1.048 (1.027, 1.069)	6.42e-06	-0.00847628	0.0371082	0.819513	0.00224934	0.0258248	0.045744	0.0165697	0.00576771	0.0464873	0.0162288	0.00417685	243
T2D: Lipodystrophy	All SNPs	0.0305451	0.0160083	1.021 (0.999, 1.043)	0.0629192	0.0290552	0.0383	0.452217	6.39e-05	0.96596	0.0197395	0.0221416	0.372655	0.0183307	0.0221764	0.408472	45
T2D: Metabolic syndrome	All SNPs	0.0203476	0.012519	1.014 (0.997, 1.031)	0.106069	0.0056243	0.0231507	0.808365	0.000640374	0.45049	0.0107664	0.0155981	0.490044	0.00775961	0.0154738	0.616043	160
T2D: Obesity	All SNPs	0.0893479	0.0178235	1.064 (1.038, 1.089)	1.06e-06	0.0817913	0.0432024	0.0595793	0.000241705	0.847837	0.100461	0.0184572	5.24e-08	0.101392	0.0197267	2.75e-07	233
T2D: Residual glycaemic	All SNPs	0.0308873	0.0122784	1.022 (1.004, 1.038)	0.0123464	-0.0472183	0.0293417	0.108496	0.00243612	0.00368819	0.018491	0.0134942	0.170597	0.0266447	0.0138396	0.0541978	339
T2D: liver lipid metabolism	All SNPs	-0.113283	0.0559769	0.924 (0.857, 0.996)	0.18031	-0.319129	0.262052	0.437677	0.00988741	0.000786258	-0.137182	0.0660153	0.0377061	-0.137182	0.0630221	0.0295007	3
Full T2D SNPs	Excluding SNPs at GWS in MDD	0.0226237	0.00527838	1.016 (1.008, 1.023)	1.97e-05	-0.0222474	0.00984447	0.02401	0.00181743	9.24e-08	0.00668276	0.00678064	0.324346	0.00937004	0.00671238	0.162734	1179
T2D: Beta Cell PI negative	Excluding SNPs at GWS in MDD	-0.0047654	0.0141339	0.997 (0.977, 1.016)	0.736867	-0.0285072	0.0302761	0.349244	0.00109125	0.377706	-0.0162445	0.0187832	0.387126	-0.0163099	0.0193774	0.399956	82
T2D: Beta Cell PI positive	Excluding SNPs at GWS in MDD	-0.0198894	0.00938709	0.986 (0.973, 0.999)	0.03706	-0.0266687	0.0148224	0.0756193	0.000556863	0.555107	-0.0384017	0.0109458	0.000450911	-0.0343282	0.0108616	0.0015749	85
T2D: Body fat	Excluding SNPs at GWS in MDD	0.0692092	0.0140214	1.049 (1.029, 1.069)	1.49e-06	0.00859035	0.0354401	0.808685	0.00178367	0.0640189	0.0458511	0.0163978	0.0051712	0.0467807	0.0162985	0.0041015	241
T2D: Lipodystrophy	Excluding SNPs at GWS in MDD	0.0305451	0.0160083	1.021 (0.999, 1.043)	0.0629192	0.0290552	0.0383	0.452217	6.39e-05	0.96596	0.0197395	0.0222527	0.375045	0.0183307	0.0217888	0.400186	45
T2D: Metabolic syndrome	Excluding SNPs at GWS in MDD	0.0176057	0.0117562	1.012 (0.996, 1.028)	0.136243	0.0115049	0.0217823	0.598123	0.000266184	0.739515	0.0103164	0.0147519	0.484346	0.00775452	0.0154978	0.61682	159
T2D: Obesity	Excluding SNPs at GWS in MDD	0.0656956	0.0163611	1.047 (1.023, 1.070)	8.09e-05	0.0472244	0.0397614	0.236211	0.000587258	0.610643	0.0944887	0.0166949	1.52e-08	0.100978	0.0186337	5.99e-08	226
T2D: Residual glycaemic	Excluding SNPs at GWS in MDD	0.0290167	0.0120826	1.020 (1.003, 1.037)	0.0168678	-0.0440261	0.0288957	0.128544	0.00228069	0.00579372	0.0182439	0.0138947	0.189179	0.0260681	0.0137347	0.0577006	338
T2D: liver lipid metabolism	Excluding SNPs at GWS in MDD	-0.113283	0.0559769	0.924 (0.857, 0.996)	0.18031	-0.319129	0.262052	0.437677	0.00988741	0.000786258	-0.137182	0.0665712	0.0393336	-0.137182	0.0631712	0.0298866	3
Full T2D SNPs	Excluding SNPs related to MDD and T2D associated traits	0.0389458	0.00707986	1.027 (1.017, 1.037)	4.84e-08	-0.0135471	0.0158923	0.394188	0.00175907	0.000242851	0.0205658	0.00800728	0.0102172	0.0245276	0.00825734	0.00297418	966
T2D: Beta Cell PI negative	Excluding SNPs related to MDD and T2D associated traits	-7.37e-05	0.0169502	1.000 (0.977, 1.023)	0.996542	-0.0450223	0.0369055	0.226364	0.00199511	0.175141	-0.0163076	0.0209034	0.435307	-0.0163067	0.021395	0.445958	76
T2D: Beta Cell PI positive	Excluding SNPs related to MDD and T2D associated traits	-0.0245604	0.019695	0.983 (0.957, 1.009)	0.217868	-0.00140309	0.0386787	0.971202	-0.0011741	0.489005	-0.0297105	0.0223639	0.184011	-0.0303601	0.0224067	0.17543	54
T2D: Body fat	Excluding SNPs related to MDD and T2D associated traits	0.0552968	0.015501	1.039 (1.017, 1.061)	0.000442572	-0.0306296	0.0390729	0.433941	0.00247474	0.0176467	0.0257963	0.0175582	0.141782	0.0293062	0.0174845	0.0937145	222
T2D: Lipodystrophy	Excluding SNPs related to MDD and T2D associated traits	0.0359694	0.0290804	1.025 (0.985, 1.066)	0.235142	0.0804964	0.0781526	0.320481	-0.00152353	0.464839	0.0176349	0.0394932	0.655215	0.0176349	0.0403354	0.661963	16
T2D: Metabolic syndrome	Excluding SNPs related to MDD and T2D associated traits	0.0319015	0.0155035	1.023 (1.001, 1.044)	0.0417498	0.0057641	0.0308762	0.852221	0.00103323	0.329572	0.0262406	0.0183478	0.152665	0.0247369	0.0181053	0.171853	123
T2D: Obesity	Excluding SNPs related to MDD and T2D associated traits	0.105089	0.0248141	1.075 (1.039, 1.111)	3.9e-05	0.205988	0.0794926	0.0104812	-0.00278451	0.183625	0.0784102	0.020577	0.000138647	0.0747316	0.0211982	0.00042289	157
T2D: Residual glycaemic	Excluding SNPs related to MDD and T2D associated traits	0.0410249	0.0131839	1.029 (1.010, 1.047)	0.00202904	-0.0245644	0.033674	0.466249	0.00195085	0.0352398	0.039977	0.014368	0.0053966	0.047526	0.01447	0.0010218	318
T2D: liver lipid metabolism	Excluding SNPs related to MDD and T2D associated traits	NA	NA	0.924 (0.857, 0.996)	NA	NA	NA	NA	NA	NA	NA	NA	NA	NA	NA	NA	NA
^Model shown is either All SNPS - which includes all variants;Excluding SNPs at GWS in MDD removes variants that are GWS with the outcome trait ; Excluding SNPs related to MDD and T2D associated - here SNPs were investigated in the GWAS catalogue and those at GWS with the a potential related trait were excluded.
Abbreviations Used:
T2D: type 2 Diabetes
SNPs: Single Nucleotide Polymorphism
PI: Proinsulin
GWS: Genome wide significance
MDD: Major Depressive Disorders
SE: Standard Error
MR: Mendelian randomization
OR: Odds Ratio
NA: There were no SNPs related to MDD and T2D associated traits

## Sheet: ST7
Supplementary table 7: 2-sample MR HORSE method in different exposure and outcome groups.
Exposure trait	Outcome Trait	Outcome ancestry	Beta	SD	Beta/OR (95% CI) representing change in outcome per doubling/unit increase in exposure genetic liabilty (from beta values)	Number of SNPs
MDD	T2D	European	0.182	0.027	1.134 (1.131, 1.136)	293
MDD	T2D	Hispanic	0.16	0.047	1.117 (1.113, 1.121)	293
MDD	T2D	East Asian	0.035	0.032	1.025 (1.022, 1.027)	293
MDD	T2D	South Asian	0.117	0.051	1.084 (1.080, 1.088)	293
MDD	T2D	African	-0.038	0.037	0.974 (0.971, 0.976)	293
Full T2D SNPs	MDD	European	0.023	0.005	1.016 (1.0158, 1.0162)	1192
T2D: Beta Cell PI negative	MDD	European	-0.01	0.014	0.993 (0.991, 0.995)	83
T2D: Beta Cell PI positive	MDD	European	-0.013	0.011	0.991 (0.989, 0.992)	86
T2D: Body fat	MDD	European	0.066	0.013	1.046 (1.045, 1.047)	243
T2D: Lipodystrophy	MDD	European	0.027	0.016	1.018 (1.015, 1.022)	45
T2D: Metabolic syndrome	MDD	European	0.011	0.011	1.007 (1.006, 1.008)	160
T2D: Obesity	MDD	European	0.077	0.016	1.054 (1.053, 1.056)	233
T2D: Residual glycaemic	MDD	European	0.031	0.011	1.021 (1.020, 1.022)	339
T2D: liver lipid metabolism	MDD	European	-0.066	0.289	0.955 (0.761, 1.198)	3
MDD	Fasting Glucose	European	0.011	0.006	0.008(0.007, 0.008)	303
MDD	HbA1c	European	0.01	0.005	0.007 (0.006, 0.007)	303
MDD	TG:HDL-C ratio	European	0.135	0.016	0.094 (0.092, 0.095)	302
MDD	Insulin Fold Change (adj BMI)	European	-0.013	0.021	-0.009 (-0.011,- 0.007))	303
MDD	Insulin Fold Change (not adj BMI)	European	-0.02	0.022	-0.014 (-0.016,- 0.012)	303
MDD	Modified Stumvoll ISI (adj BMI)	European	-0.012	0.022	-0.008 (-0.010, -0.007)	303
MDD	Modified Stumvoll ISI (not adj BMI)	European	-0.022	0.021	-0.015 (-0.016, -0.013)	303
Fasting Glucose	MDD	European	-0.045	0.033	0.955 (0.949, 0.963)	78
HbA1c	MDD	European	0.02	0.036	1.020 (1.012, 1.028)	85
TG:HDL-C ratio	MDD	European	0.018	0.012	1.018 (1.015, 1.020)	114
Insulin Fold Change (adj BMI)	MDD	European	0.021	0.055	1.021 (0.973, 1.071)	5
Insulin Fold Change (not adj BMI)	MDD	European	0.02	0.054	1.020 (0.973, 1.069)	5
Modified Stumvoll ISI (adj BMI)	MDD	European	0.01	0.031	1.010 (0.988, 1.031)	8
Modified Stumvoll ISI (not adj BMI)	MDD	European	0.02	0.046	1.020 (0.988, 1.053)	8
Abbreviations Used:
T2D: Type 2 Diabetes
SNPs: Single Nucleotide Polymorphism
PI: Proinsulin
MDD: Major Depressive Disorders
SE: Standard Error
MR: Mendelian randomization
CI: Confidence interval
IVW: Inverse Variance Weighed
ISI: Insulin Sensitivity Index
Adj BMI: Adjusted Body Mass Index
SD: standard Deviation
OR: Odds Ratio
TG:HDL-C ratio: Triglycerides to high-density lipoprotein cholesterol ratio

## Sheet: ST8
Supplementary table 8: Results of MR LAP method demonstrating the evidence of potential bias from sample overlap
Exposure trait	Outcome trait	Beta (MR correction observed effect)	S.E. (MR correction observed effect)	P value (MR correction observed effect)	Beta (MR correction corrected effect)	S.E. (MR correction corrected effect)	P value (MR correction corrected effect)	P value difference	OR^	95% CI
MDD	T2D	0.109	0.019	6.68e-09	0.132	0.023	1.58e-08	4.91e-05	1.09579	1.062-1.131
T2D	MDD	0.068	0.014	7.34e-07	0.069	0.015	4.62e-06	0.59	1.04825	1.029-1.068
		^OR calculated from the most appropriate model so if the p-value difference is <0.05 then the corrected effect is used for the OR otherwise the observed effect is used

## Sheet: ST9
Supplementary Table 9: 1-sample UVMR and MVMR in UK-Biobank
Exposure	Outcome	Strata		Number of individuals	Odds (95%CI) or Beta (SE) representing change in outcome per doubling in genetic liability to exposure	P-value
Type 2 Diabetes Individual SNPs	MHQ derived MDD	All	UVMR	114538	1.02 (1.01, 1.04)	0.002
T2D GRS	MHQ derived MDD	All	UVMR	114538	1.02 (1.01, 1.04)	0.002
		Men	UVMR	50609	1.02 (0.99, 1.04)	0.19
		Women	UVMR	63929	1.03 (1.01, 1.04)	0.004
	MHQ: Severe Depression	All	UVMR	123208	1.01 (0.98, 1.04)	0.7
		Men	UVMR	53833	1.01 (0.96, 1.07)	0.68
		Women	UVMR	69375	1.00 (0.97, 1.04)	0.84
	GP records: Major depression	All	UVMR	158983	1.03 (1.01, 1.05)	0.0005
		Men	UVMR	73806	1.02 (0.99, 1.05)	0.11
		Women	UVMR	85177	1.03 (1.01, 1.06)	0.002
	GP records: TRD	All	UVMR	158983	1.06 (1.02, 1.11)	0.005
		Men	UVMR	73806	1.07 (0.99, 1.16)	0.09
		Women	UVMR	85177	1.06 (1.01, 1.12)	0.025
	GP records: MDD versus TRD	All	UVMR	15140	1.04 (1.00, 1.09)	0.072
	MHQ: N depression episodes	All	UVMR	6871	3.04 (-11.73, 17.81)	0.69
	MHQ: Duration of depression (years)	All	UVMR	58979	0.61 (-1.20, 2.42)	0.51
T2D GRS	MHQ derived MDD	All	MVMR Adj BMI	114222	1.01 (1.00, 1.03)	0.075
		Men	MVMR Adj BMI	50509	1.01 (0.99, 1.04)	0.35
		Women	MVMR Adj BMI	63713	1.01 (0.99, 1.03)	0.14
T2D GRS	GP records: Major depression	All	MVMR Adj BMI	158983	1.03 (1.01, 1.06)	0.02
		Men	MVMR Adj BMI	73806	1.02 (1.00, 1.04)	0.02
		Women	MVMR Adj BMI	85177	1.02 (1.00, 1.04)	0.1
T2D GRS: BF subset	MHQ derived MDD	All	UVMR	114538	1.06 (1.03, 1.10)	0.0006
		Men	UVMR	50609	1.06 (1.00, 1.13)	0.04
		Women	UVMR	63929	1.06 (1.02, 1.11)	0.006
	MHQ: Severe Depression	All	UVMR	123208	1.10 (1.02, 1.19)	0.012
		Men	UVMR	53833	1.01 (0.87, 1.17)	0.91
		Women	UVMR	69375	1.14 (1.04, 1.25)	0.004
	GP records: Major depression	All	UVMR	158983	1.12 (1.07, 1.17)	1.23e-06
		Men	UVMR	73806	1.13 (1.05, 1.22)	0.001
		Women	UVMR	85177	1.11 (1.05, 1.17)	0.0002
	GP records: TRD	All	UVMR	147390	1.28 (1.14, 1.45)	6e-05
		Men	UVMR	70641	1.26 (1.00, 1.58)	0.048
		Women	UVMR	76749	1.30 (1.12, 1.50)	0.0005
	GP records: MDD versus TRD	All	UVMR	15140	1.18 (1.04, 1.35)	0.012
	MHQ: N depression episodes	All	UVMR	6871	2.08 (-0.50, 4.65)	0.11
	MHQ: Duration of depression (years)	All	UVMR	58979	0.17 (-0.14, 0.49)	0.29
T2D GRS: BF subset	MHQ derived MDD	All	UVMR	114538	1.06 (1.03, 1.10)	0.0006
	MHQ derived MDD	All	MVMR Adj BMI	114538	1.08 (1.02, 1.15)	0.008
	GP records: Major depression	All	UVMR	158983	1.12 (1.07, 1.17)	1.23e-06
	GP records: Major depression	All	MVMR Adj BMI	158983	1.17 (1.09, 1.26)	3e-05
T2D GRS: Beta PI Negative subset	MHQ derived MDD	All	UVMR	114538	0.98 (0.94, 1.03)	0.42
		Men	UVMR	50609	0.93 (0.86, 1.00)	0.048
		Women	UVMR	63929	1.01 (0.96, 1.07)	0.66
	MHQ: Severe Depression	All	UVMR	123208	0.99 (0.90, 1.09)	0.84
		Men	UVMR	53833	0.85 (0.70, 1.02)	0.082
		Women	UVMR	69375	1.05 (0.94, 1.16)	0.42
	GP records: Major depression	All	UVMR	158983	0.93 (0.88, 0.98)	0.008
		Men	UVMR	73806	0.90 (0.82, 1.00)	0.043
		Women	UVMR	85177	0.94 (0.88, 1.00)	0.07
	GP records: TRD	All	UVMR	147390	0.79 (0.68, 0.91)	0.002
		Men	UVMR	70641	0.89 (0.66, 1.18)	0.41
		Women	UVMR	76749	0.75 (0.64, 0.90)	0.001
	GP records: MDD versus TRD	All	UVMR	15140	0.83 (0.71, 0.97)	0.017
	MHQ: N depression episodes	All	UVMR	6871	-0.13 (-3.30, 3.04)	0.93
	MHQ: Duration of depression (years)	All	UVMR	58979	-0.37 (-0.76, 0.02)	0.064
T2D GRS: Beta PI positive subset	MHQ derived MDD	All	UVMR	114538	1.00 (0.97, 1.03)	0.99
		Men	UVMR	50609	1.04 (0.99, 1.10)	0.16
		Women	UVMR	63929	0.98 (0.94, 1.02)	0.29
	MHQ: Severe Depression	All	UVMR	123208	0.94 (0.88, 1.00)	0.06435
		Men	UVMR	53833	0.97 (0.85, 1.11)	0.66
		Women	UVMR	69375	0.92 (0.85, 1.00)	0.058
	GP records: Major depression	All	UVMR	158983	0.99 (0.95, 1.03)	0.67
		Men	UVMR	73806	1.00 (0.97, 1.03)	0.83
		Women	UVMR	85177	0.99 (0.94, 1.04)	0.71
	GP records: TRD	All	UVMR	147390	0.96 (0.87, 1.08)	0.52
		Men	UVMR	70641	1.08 (0.89, 1.33)	0.43
		Women	UVMR	76749	0.92 (0.81, 1.05)	0.21
	GP records: MDD versus TRD	All	UVMR	15140	0.97 (0.86, 1.08)	0.57
	MHQ: N depression episodes	All	UVMR	6871	-1.06 (-3.32, 1.20)	0.36
	MHQ: Duration of depression (years)	All	UVMR	58979	-0.05 (-0.33, 0.23)	0.71
T2D GRS: Lipodystrophy subset	MHQ derived MDD	All	UVMR	114538	1.02 (0.97, 1.07)	0.51
		Men	UVMR	50609	1.01 (0.92, 1.11)	0.88
		Women	UVMR	63929	1.02 (0.97, 1.08)	0.47
	MHQ: Severe Depression	All	UVMR	123208	0.93 (0.83, 1.04)	0.19
		Men	UVMR	53833	0.85 (0.68, 1.30)	0.17
		Women	UVMR	69375	0.96 (0.86, 1.07)	0.48
	GP records: Major depression	All	UVMR	158983	1.05 (0.99, 1.12)	0.12
		Men	UVMR	73806	1.12 (0.99, 1.26)	0.074
		Women	UVMR	85177	1.02 (0.96, 1.09)	0.51
	GP records: TRD	All	UVMR	147390	1.03 (0.87, 1.23)	0.71
		Men	UVMR	70641	0.91 (0.64, 1.30)	0.6
		Women	UVMR	76749	1.07 (0.90, 1.29)	0.44
	GP records: MDD versus TRD	All	UVMR	15140	0.98 (0.82, 1.18)	0.85
	MHQ: N depression episodes	All	UVMR	6871	-1.26 (-4.91, 2.39)	0.5
	MHQ: Duration of depression (years)	All	UVMR	58979	0.36 (-0.08, 0.81)	0.11
T2D GRS: Liver lipid subset	MHQ derived MDD	All	UVMR	114538	0.97 (0.82, 1.16)	0.77
		Men	UVMR	50609	0.72 (0.54, 0.97)	0.028
		Women	UVMR	63929	1.16 (0.92, 1.45)	0.21
	MHQ: Severe Depression	All	UVMR	123208	1.14 (0.78, 1.67)	0.49
		Men	UVMR	53833	0.75 (0.37, 1.52)	0.42
		Women	UVMR	69375	1.36 (0.85, 2.16)	0.2
	GP records: Major depression	All	UVMR	158983	0.90 (0.73, 1.12)	0.35
		Men	UVMR	73806	0.69 (0.48, 0.98)	0.041
		Women	UVMR	85177	1.04 (0.79, 1.38)	0.78
	GP records: TRD	All	UVMR	147390	0.79 (0.35, 1.26)	0.23
		Men	UVMR	70641	0.39 (0.13, 1.16)	0.091
		Women	UVMR	76749	0.87 (0.42, 1.82)	0.71
	GP records: MDD versus TRD	All	UVMR	15140	0.74 (0.40, 1.37)	0.34
	MHQ: N depression episodes	All	UVMR	6871	1.86 (-10.82, 14.53)	0.77
	MHQ: Duration of depression (years)	All	UVMR	58979	-0.12 (-1.67, 1.44)	0.88
T2D GRS: Metabolic syndrome subset	MHQ derived MDD	All	UVMR	114538	1.03 (1.00, 1.07)	0.055
		Men	UVMR	50609	0.99 (0.94, 1.05)	0.82
		Women	UVMR	63929	1.05 (1.01, 1.09)	0.011
	MHQ: Severe Depression	All	UVMR	123208	0.96 (0.89, 1.03)	0.25
		Men	UVMR	53833	1.01 (0.88, 1.15)	0.94
		Women	UVMR	69375	0.94 (0.87, 1.02)	0.16
	GP records: Major depression	All	UVMR	158983	1.02 (0.98, 1.06)	0.43
		Men	UVMR	73806	0.99 (0.92, 1.06)	0.73
		Women	UVMR	85177	1.03 (0.98, 1.08)	0.23
	GP records: TRD	All	UVMR	147390	0.94 (0.84, 1.05)	0.27
		Men	UVMR	70641	0.82 (0.66, 1.02)	0.071
		Women	UVMR	76749	0.99 (0.87, 1.12)	0.85
	GP records: MDD versus TRD	All	UVMR	15140	0.91 (0.81, 1.03)	0.14
	MHQ: N depression episodes	All	UVMR	6871	-0.88 (-2.96, 1.74)	0.61
	MHQ: Duration of depression (years)	All	UVMR	58979	0.24 (-0.05, 0.53)	0.1
T2D GRS: Obesity subset	MHQ derived MDD	All	UVMR	114538	1.07 (1.03, 1.11)	7e-05
		Men	UVMR	50609	1.07 (1.01, 1.13)	0.02
		Women	UVMR	63929	1.07 (1.03, 1.12)	0.001
	MHQ: Severe Depression	All	UVMR	123208	1.20 (1.12, 1.29)	9e-07
		Men	UVMR	53833	1.30 (1.13, 1.49)	0.0002
		Women	UVMR	69375	1.17 (1.07, 1.27)	0.0004
	GP records: Major depression	All	UVMR	158983	1.09 (1.05, 1.14)	3e-05
		Men	UVMR	73806	1.04 (0.96, 1.11)	0.35
		Women	UVMR	85177	1.12 (1.07, 1.18)	9e-06
	GP records: TRD	All	UVMR	147390	1.16 (1.03, 1.30)	0.013
		Men	UVMR	70641	1.28 (1.03, 1.58)	0.026
		Women	UVMR	76749	1.11 (0.97, 1.28)	0.13
	GP records: MDD versus TRD	All	UVMR	15140	1.06 (0.94, 1.20)	0.35
	MHQ: N depression episodes	All	UVMR	6871	1.52 (-0.89, 3.92)	0.22
	MHQ: Duration of depression (years)	All	UVMR	58979	0.11 (-0.19, 0.41)	0.47
T2D GRS: Residual glycaemic subset	MHQ derived MDD	All	UVMR	114538	0.99 (0.96, 1.03)	0.73
		Men	UVMR	50609	0.98 (0.93, 1.04)	0.56
		Women	UVMR	63929	1.00 (0.96, 1.04)	0.99
	MHQ: Severe Depression	All	UVMR	123208	0.94 (0.88, 1.01)	0.11
		Men	UVMR	53833	1.00 (0.88, 1.15)	0.95
		Women	UVMR	69375	0.92 (0.85, 1.00)	0.06
	GP records: Major depression	All	UVMR	158983	1.04 (0.99, 1.08)	0.08
		Men	UVMR	73806	1.06 (0.99, 1.14)	0.09
		Women	UVMR	85177	1.02 (0.97, 1.08)	0.37
	GP records: TRD	All	UVMR	147390	1.05 (0.94, 1.18)	0.37
		Men	UVMR	70641	1.04 (0.84, 1.29)	0.69
		Women	UVMR	76749	1.06 (0.92, 1.21)	0.43
	GP records: MDD versus TRD	All	UVMR	15140	1.02 (0.91, 1.15)	0.73
	MHQ: N depression episodes	All	UVMR	6871	0.64 (-1.74, 3.02)	0.6
	MHQ: Duration of depression (years)	All	UVMR	58979	-0.07 (-0.36, 0.22)	0.63
Major Depression GRS (with MHQ derived)	Type 2 diabetes	All	UVMR	114538	1.29 (1.17, 1.42)	1e-07
		Men	UVMR	50609	1.29 (1.14, 1.45)	3e-05
		Women	UVMR	63929	1.29 (1.11, 1.50)	0.001
Major Depression GRS (with MHQ derived)	Type 2 diabetes	All	MVMR Adj BMI	114538	1.18 (1.07, 1.30)	0.0008
		Men	MVMR Adj BMI	50609	1.19 (1.05, 1.34)	0.005
		Women	MVMR Adj BMI	63929	1.17 (1.00, 1.37)	0.06
Major Depression GRS (with GP derived)	Type 2 diabetes	All	UVMR	158983	1.34 (1.25, 1.44)	3e-16
		Men	UVMR	73806	1.32 (1.20, 1.44)	3e-09
		Women	UVMR	85177	1.38 (1.23, 1.54)	2e-08
Major Depression GRS (with GP derived)	Type 2 diabetes	All	MVMR Adj BMI	158983	1.21 (1.12, 1.30)	5e-07
		Men	MVMR Adj BMI	73806	1.18 (1.07, 1.30)	0.0007
		Women	MVMR Adj BMI	85177	1.25 (1.11, 1.41)	0.0002
Major Depression GRS (MHQ derived)	HbA1c (on SD scale)	All	UVMR	109755	0.006 (-0.012, 0.023)	0.51
		Men	UVMR	48664	-0.0002 (-0.026, 0.026)	0.99
		Women	UVMR	61091	0.013 (-0.010, 0.036)	0.28
		All (non T2D)	UVMR	103086	-0.022 (-0.042, -0.002)	0.028
		Men (non T2D)	UVMR	44522	-0.020 (-0.050, 0.009)	0.18
		Women (non T2D)	UVMR	58564	-0.023 (-0.050, 0.004)	0.1
Major Depression GRS ( GP derived)	HbA1c (on SD scale)	All	UVMR	153659	0.043 (0.023, 0.064)	2.7e-05
		Men	UVMR	71571	0.052 (0.021, 0.082)	0.0008
		Women	UVMR	82088	0.035 (0.008, 0.062)	0.011
		All (non T2D)	UVMR	139878	0.0007 (-0.021, 0.022)	0.95
		Men (non T2D)	UVMR	63154	0.016 (-0.019, 0.050)	0.37
		Women (non T2D)	UVMR	76724	-0.013 (-0.040, 0.014)	0.35
Major Depression GRS (MHQ derived)	Fasting glucose (on SD scale)	All	UVMR	71138	0.010 (-0.010, 0.029)	0.34
		Men	UVMR	31437	0.018 (-0.011, 0.047)	0.23
		Women	UVMR	39701	0.000 (-0.026, 0.027)	0.98
		All (non T2D)	UVMR	68320	-0.015 (-0.038, 0.008)	0.19
		Men (non T2D)	UVMR	29743	0.004 (-0.031, 0.039)	0.81
		Women (non T2D)	UVMR	38577	-0.032 (-0.062, -0.002)	0.037
Major Depression GRS (GP derived)	Fasting glucose (on SD scale)	All	UVMR	141477	0.012 (-0.010, 0.034)	0.27
		Men	UVMR	65710	0.041 (0.009, 0.072)	0.011
		Women	UVMR	75767	-0.021 (-0.051, 0.009)	0.16
		All (non T2D)	UVMR	128888	-0.017 (-0.039, 0.006)	0.16
		Men (non T2D)	UVMR	58091	0.021 (-0.014, 0.055)	0.24
		Women (non T2D)	UVMR	70797	-0.050 (-0.080, -0.019)	0.002
Major Depression GRS (MHQ derived)	Age diagnosed with T2D	All	UVMR	5545	-0.11 (-0.72, 0.51)	0.73
		Men	UVMR	3448	0.014 (-0.76, 0.79)	0.97
		Women	UVMR	2097	-0.31 (-1.31, 0.68)	0.54
Major Depression GRS (GP derived)	Age diagnosed with T2D	All	UVMR	15035	-0.67 (-1.15, -0.19)	0.006
		Men	UVMR	9073	-0.52 (-1.14, 0.11)	0.1
		Women	UVMR	5962	-0.89 (-1.64, -0.14)	0.02
Major Depression GRS (MHQ derived)	TG:HDL-C ratio	All	UVMR	86705	0.08 (0.06, 0.10)	1e-12
		Men	UVMR	38867	0.10 (0.06, 0.14)	2e-06
		Women	UVMR	47838	0.07 (0.05, 0.09)	3e-09
		All (non T2D)	UVMR	81900	0.07 (0.05, 0.09)	8e-11
		Men (non T2D)	UVMR	35859	0.09 (0.05, 0.13)	1e-05
		Women (non T2D)	UVMR	46041	0.06 (0.04, 0.08)	6e-08
Fasting glucose	MHQ derived MDD	All	UVMR	71175	0.96 (0.79, 1.16)	0.68
		Men	UVMR	31453	0.95 (0.71, 1.29)	0.76
		Women	UVMR	39722	0.96 (0.75, 1.24)	0.77
		All (non T2D)	UVMR	68355	0.96 (0.77, 1.20)	0.74
		Men (non T2D)	UVMR	29757	1.00 (0.69, 1.47)	0.98
		Women (non T2D)	UVMR	38598	0.94 (0.71, 1.24)	0.66
Fasting glucose	GP records: TRD	All	UVMR	92821	1.70 (0.88, 3.25)	0.11
		Men	UVMR	44202	1.54 (0.50, 4.73)	0.45
		Women	UVMR	48619	1.82 (0.79, 4.15)	0.16
		All (non T2D)	UVMR	87225	1.98 (0.89, 4.40)	0.09
		Men (non T2D)	UVMR	40850	1.39 (0.31, 6.23)	0.67
		Women (non T2D)	UVMR	46375	2.29 (0.89, 5.91)	0.09
Fasting glucose	MHQ: N depression episodes	All	UVMR	32591	0.33 (-4.05, 4.70)	0.88
		Men	UVMR	13606	1.30 (-7.53, 4.92)	0.68
		Women	UVMR	18985	1.60 (-4.59, 7.79)	0.61
		All (non T2D)	UVMR	30749	0.40 (-4.73, 5.52)	0.88
		Men (non T2D)	UVMR	12585	-1.04 (-8.87, 6.78)	0.79
		Women (non T2D)	UVMR	18164	1.32 (-5.48, 8.12)	0.7
Fasting glucose	MHQ: Severe Depression	All	UVMR	76741	0.86 (0.57, 1.31)	0.49
		Men	UVMR	33513	0.42 (0.20, 0.89)	0.024
		Women	UVMR	43228	1.16 (0.69, 1.96)	0.58
		All (non T2D)	UVMR	73626	0.87 (0.53, 1.42)	0.58
		Men (non T2D)	UVMR	31655	0.32 (0.12, 0.82)	0.017
		Women (excl T2D)	UVMR	41971	1.25 (0.70, 2.23)	0.45
Fasting glucose	GP records: Major depression	All	UVMR	101167	1.28 (1.01, 1.62)	0.039
		Men	UVMR	46845	1.21 (0.83, 1.78)	0.33
		Women	UVMR	54322	1.34 (0.98, 1.82)	0.064
Fasting glucose	GP records: Major depression	All (non T2D)	UVMR	94908	1.34 (1.01, 1.78)	0.04
		Men (non T2D)	UVMR	43201	1.24 (0.76, 2.03)	0.39
		Women (non T2D)	UVMR	51707	1.40 (0.99, 1.97)	0.06
HbA1c	MHQ derived MDD	All	UVMR	109816	1.05 (0.98, 1.14)	0.19
		Men	UVMR	48686	1.10 (0.96, 1.26)	0.16
		Women	UVMR	61130	1.03 (0.94, 1.13)	0.57
		All (nonT2D)	UVMR	103142	1.02 (0.97, 1.07)	0.43
		Men (nonT2D)	UVMR	44540	1.04 (0.96, 1.12)	0.35
		Women (non T2D)	UVMR	58602	1.01 (0.95, 1.07)	0.8
HbA1c	GP records: Major depression	All	UVMR	153795	1.08 (0.98, 1.19)	0.12
		Men	UVMR	71638	1.03 (0.87, 1.22)	0.71
		Women	UVMR	82157	1.10 (0.98, 1.23)	0.1
		All (non T2D)	UVMR	139982	1.04 (0.98, 1.11)	0.16
		Men (non T2D)	UVMR	63203	1.02 (0.92, 1.14)	0.66
		Women (non T2D)	UVMR	76779	1.06 (0.98, 1.14)	0.16
HbA1c	GP records: TRD	All	UVMR	140827	0.91 (0.70, 1.18)	0.47
		Men	UVMR	67485	1.15 (0.69, 1.91)	0.6
		Women	UVMR	73342	0.84 (0.62, 1.13)	0.24
		All (non T2D)	UVMR	128406	0.97 (0.81, 1.15)	0.69
		Men (non T2D)	UVMR	59715	1.18 (0.85, 1.64)	0.37
		Women (non T2D)	UVMR	68691	0.89 (0.72, 1.11)	0.3
HbA1c	MHQ: N depression episodes	All	UVMR	45760	-0.54 (-2.26, 1.18)	0.54
		Men	UVMR	19192	-0.53 (-3.20, 2.14)	0.7
		Women	UVMR	26568	-0.54 (-2.73, 1.65)	0.63
		All (non T2D)	UVMR	41835	-0.26 (-1.31, 0.79)	0.63
		Men (non T2D)	UVMR	16928	-0.05 (-1.58, 1.48)	0.94
		Women (non T2D)	UVMR	24907	-0.42 (-1.87, 1.03)	0.57
HbA1c	MHQ: Severe Depression	All	UVMR	118080	0.96 (0.82, 1.14)	0.66
		Men	UVMR	51777	0.88 (0.63, 1.22)	0.44
		Women	UVMR	66303	0.99 (0.82, 1.20)	0.95
		All (non T2D)	UVMR	110717	1.01 (0.91, 1.12)	0.87
		Men (non T2D)	UVMR	47230	0.90 (0.73, 1.09)	0.28
		Women (non T2D)	UVMR	63487	1.05 (0.93, 1.20)	0.43
TG:HDL-C ratio	MHQ derived MDD	All	UVMR	86705	1.14 (1.05, 1.24)	0.003
		Men	UVMR	38867	1.10 (0.98, 1.23)	0.12
		Women	UVMR	47838	1.19 (1.04, 1.36)	0.011
		All (non T2D)	UVMR	81900	1.13 (1.03, 1.25)	0.01
		Men (non T2D)	UVMR	35859	1.08 (0.95, 1.23)	0.24
		Women (non T2D)	UVMR	46041	1.19 (1.03, 1.38)	0.019
TG:HDL-C ratio	GP records: TRD	All	UVMR	129263	1.07 (0.83, 1.38)	0.63
		Men	UVMR	62349	1.01 (0.68, 1.49)	0.98
		Women	UVMR	66914	1.12 (0.77, 1.64)	0.54						.
		All (non T2D)	UVMR	118145	1.06 (0.78, 1.44)	0.71
		Men (non T2D)	UVMR	55402	0.86 (0.63, 1.19)	0.37
		Women (non T2D)	UVMR	62743	1.12 (0.72, 1.75)	0.61
TG:HDL-C ratio	GP records: Major depression	All	UVMR	148070	1.12 (1.03, 1.22)	0.006
		Men	UVMR	68662	1.09 (0.97, 1.22)	0.16
		Women	UVMR	79408	1.17 (1.03, 1.33)	0.016
		All (non T2D)	UVMR	134953	1.10 (1.00, 1.22)	0.043
		Men (non T2D)	UVMR	60719	1.04 (0.91, 1.19)	0.55
		Women (non T2D)	UVMR	74234	1.17 (1.01, 1.35)	0.041
TG:HDL-C ratio	GP records: Major depression	All	MVMR Adj BMI	148070	1.131(1.041, 1.119)	0.00353
TG:HDL-C ratio	GP records: Major depression	All (non T2D)	MVMR Adj BMI	134953	1.116(1.013, 1.228)	0.04908
BMI	MHQ derived MDD	All	UVMR	114538	1.03 (1.01, 1.05)	0.004
BMI	MHQ derived MDD	All	MVMR Adj T2D	114538	1.03 (1.00, 1.05)	0.037
BMI	Type 2 diabetes	All	UVMR	373464	1.26 (1.23, 1.28)	<2E-16
BMI	Type 2 diabetes	All	MVMR Adj MDD	373464	1.23 (1.19, 1.27)	<2E-16
BMI	TG:HDL-C ratio	All	MVMR Adj MDD	148070	0.035 (0.026, 0.044)	5.13e-14
BMI	TG:HDL-C ratio	All (Non T2D)	MVMR Adj MDD	134953	0.025 (0.015, 0.035)	5.97e-07
BMI	MDD	All	MVMR Adj TG:HDL-c ratio	148070	1.024 (0.999, 1.050)	0.050899
BMI	MDD	All (Non T2D)	MVMR Adj TG:HDL-c ratio	134953	1.025 (0.996, 1.056)	0.087267
Abbreviations Used:
T2D: type 2 Diabetes
SNPs: Single Nucleotide Polymorphism
MHQ: Mental Health Questionaire
TRD: Treatment Resistant Depression
GP: General Practioner
SE: Standard Error
Adj BMI: Adjusted Body Mass Index
HbA1c: Glycated Haemoglobin
MR: Mendelian randomization
MDD: Major Depressive Disorders
BF: Body Fat
SD: Standard Deviation
GRS: Genetic Risk Score
OR: Odds Ratio
TG:HDL-C ratio: Triglycerides to high-density lipoprotein cholesterol ratio
UVMR: Univariable Mendelian Randomization
MVMR: Multivariable Mendelian Randomization

## Sheet: ST10
Table 10: 2-sample MR results represents the raw effect estimates and the odds of MDD in EAS ancestry
Exposure trait	Exposure ancestry	Outcome ancestry	Model^	Inverse variance Weighed				MR Egger					Weighed Median			Penalised Weighed Median			Number of SNPs
				Beta	SE	OR representing doubling of T2D genetic liability (from raw Beta)	p value	Beta	SE	P value	Egger intercept	p value intercept	Beta	SE	p value	Beta	SE	p value
Full T2D SNPs	EUR+ African+ HISP+ EAS+SAS	EAS	All SNPs*	0.000389872	0.000619643	1.00 (0.99, 1.00)	0.529364	0.000508145	0.000621028	0.413413	-0.00135933	0.0323967	-9.3e-05	0.0007	0.897229	-9.3e-05	0.0007	0.897998	1034
T2D: Beta Cell PI negative	EUR+ African+ HISP+ EAS+SAS	EAS	All SNPs*	0.0178894	0.0559646	1.012 (0.93, 1.092)	0.750195	0.0355236	0.11446	0.757239	-0.000855153	0.85291	-0.0650849	0.0844614	0.440951	-0.0636445	0.0854738	0.456509	70
T2D: Beta Cell PI positive	EUR+ African+ HISP+ EAS+SAS	EAS	All SNPs*	-0.0251242	0.0434167	0.98 (0.92, 1.04)	0.56501	-0.0114729	0.070411	0.87113	-0.001019	0.805394	0.0537705	0.0644378	0.404024	0.053701	0.0655599	0.412721	60
T2D: Body fat	EUR+ African+ HISP+ EAS+SAS	EAS	All SNPs*	0.00196805	0.00114544	1.00 (0.99, 1.00)	0.0872198	0.0021847	0.00114593	0.0579395	-0.00252928	0.0744968	0.00200656	0.00106554	0.0596823	0.00200652	0.00110721	0.069951	214
T2D: Lipodystrophy	EUR+ African+ HISP+ EAS+SAS	EAS	All SNPs*	-0.104435	0.101754	0.93 (0.81, 1.06)	0.311766	0.101845	0.287139	0.725012	-0.0075461	0.447256	-0.0354667	0.137577	0.796564	-0.0469441	0.134516	0.727101	36
T2D: Metabolic syndrome	EUR+ African+ HISP+ EAS+SAS	EAS	All SNPs*	0.129491	0.0524358	1.09 (1.01, 1.17)	0.0147496	0.238959	0.114856	0.0393413	-0.00402535	0.286013	0.141908	0.0852059	0.0958194	0.14184	0.0846647	0.093873	139
T2D: Obesity	EUR+ African+ HISP+ EAS+SAS	EAS	All SNPs*	-0.00043131	0.000976439	0.99 (0.99, 1.00)	0.659154	-0.00022459	0.000973286	0.817738	-0.00301075	0.0359692	-0.000391359	0.000969475	0.686447	-0.000391359	0.000955274	0.682039	207
T2D: Residual glycaemic	EUR+ African+ HISP+ EAS+SAS	EAS	All SNPs*	-4.8e-05	0.00113725	0.99 (0.99, 1.00)	0.966369	3.98e-05	0.00114124	0.972191	-0.00109201	0.345239	-1.15e-05	0.00109627	0.991628	-1.17e-05	0.00105291	0.991168	305
T2D: liver lipid metabolism	EUR+ African+ HISP+ EAS+SAS	EAS	All SNPs*	-0.834779	0.275018	0.56 (0.38, 0.81)	0.0935552	-0.571371	1.61444	0.78345	-0.0120494	0.894552	-0.846103	0.347067	0.0147742	-0.846103	0.361737	0.0193354	3
Full T2D SNPs	EUR+ African+ HISP+ EAS+SAS	EAS	Excluding SNPs related to MDD and T2D associated traits	0.000401	0.000621264	1.00 (0.99, 1.00)	0.519243	0.00052	0.000622544	0.401395	-0.00152079	0.0322122	-9.3e-05	0.000746631	0.900863	-9.3e-05	0.000752215	0.901591	842
T2D: Beta Cell PI negative	EUR+ African+ HISP+ EAS+SAS	EAS	Excluding SNPs related to MDD and T2D associated traits	0.001119	0.0626454	1.00 (0.91, 1.08)	0.985805	0.07719	0.133583	0.5655	-0.00346617	0.501988	0.000826782	0.096534	0.993166	0.00189	0.0933605	0.983846	63
T2D: Beta Cell PI positive	EUR+ African+ HISP+ EAS+SAS	EAS	Excluding SNPs related to MDD and T2D associated traits	0.037245	0.102389	1.02 (0.89, 1.17)	0.71836	-0.1979	0.270601	0.469922	0.00892092	0.354762	0.0604331	0.139141	0.664049	0.058323	0.143869	0.685191	34
T2D: Body fat	EUR+ African+ HISP+ EAS+SAS	EAS	Excluding SNPs related to MDD and T2D associated traits	0.00197	0.00114511	1.00 (0.99, 1.00)	0.0868881	0.00218	0.00114605	0.0580954	-0.00255312	0.085569	0.00200667	0.00113382	0.0767539	0.002007	0.00109546	0.0669817	196
T2D: Lipodystrophy	EUR+ African+ HISP+ EAS+SAS	EAS	Excluding SNPs related to MDD and T2D associated traits	-0.07024	0.175535	0.95 (0.75, 1.20)	0.695543	0.95027	0.501005	0.0821881	-0.0317078	0.0416272	0.0837492	0.235233	0.721821	0.094919	0.218148	0.663479	14
T2D: Metabolic syndrome	EUR+ African+ HISP+ EAS+SAS	EAS	Excluding SNPs related to MDD and T2D associated traits	0.093797	0.0615079	1.06 (0.98, 1.16)	0.130167	0.24884	0.12886	0.0560958	-0.00582803	0.174269	0.131389	0.0922765	0.154487	0.098241	0.0949623	0.300888	110
T2D: Obesity	EUR+ African+ HISP+ EAS+SAS	EAS	Excluding SNPs related to MDD and T2D associated traits	-0.00043	0.000977659	0.99 (0.99, 1.00)	0.658485	-0.0001	0.000962036	0.894412	-0.00475991	0.00726489	-0.000391362	0.000957038	0.682591	-0.00039	0.000908286	0.666556	138
T2D: Residual glycaemic	EUR+ African+ HISP+ EAS+SAS	EAS	Excluding SNPs related to MDD and T2D associated traits	-2.6e-05	0.0011515	0.99 (0.99, 1.00)	0.981981	3.97e-05	0.00115637	0.972667	-0.000840275	0.485728	-7.22e-06	0.00109547	0.994744	-7.37e-06	0.00107288	0.994521	287
* No SNPs in Genome wide significance in outcome trait
^Model shown is either All SNPS - which includes all variants; Excluding SNPs related to MDD and T2D associated traits- here SNPs were investigated in the GWAS catalogue and those at GWS with the a potential related trait were excluded.
Abbreviations Used:
T2D: type 2 Diabetes
SNPs: Single Nucleotide Polymorphism
PI: Proinsulin
MDD: Major Depressive Disorders
SE: Standard Error
MR: Mendelian randomization
CI: Confidence interval
IVW: Inverse Variance Weighed
OR: Odds Ratio
EAS: East Asian
EUR: European
SAS: South Asian
HISP: Hispanic

[truncated: 3 more sheets: ST11, ST12, ST13]
